# Supplementary material for: Impact of integrative care on cardiovascular disease risk in newly diagnosed type 2 diabetes mellitus patients: A BI-VitalLife Cohort study
Source: PLoS One. 2024 May 29;19(5):e0302438. doi: 10.1371/journal.pone.0302438 (PMC11135683; doi:10.1371/journal.pone.0302438)
Supplement: S1 Dataset — (XLSX) [file pone.0302438.s001.xlsx]

## Sheet: Demographic
Research ID	Gender	Year Of Birth	Number of IPD Visits	Number of OPD Visits	Number of VitalLife Visits
1380163	Female	1935	2	12	0
1383830	Male	1950	0	13	0
1386504	Male	1947	2	8	0
1387336	Male	1956	0	31	0
1401853	Female	1932	1	7	0
1404657	Female	1926	0	5	0
1413381	Female	1946	1	0	0
1420479	Male	1941	1	6	0
1425991	Female	1957	0	21	0
1426195	Female	1932	0	1	0
1429292	Female	1937	1	16	0
1432733	Male	1951	0	41	0
12524	Male	1944	2	0	0
13040	Male	1968	0	1	0
24558	Male	1922	1	0	0
25105	Male	1933	0	28	0
25992	Male	1951	2	5	0
26557	Male	1930	1	11	0
27116	Female	1967	0	14	0
37198	Female	1946	0	14	0
41121	Male	1919	0	1	0
41861	Female	1946	0	9	0
43489	Female	1946	0	2	0
48443	Male	1965	0	20	0
49433	Male	1932	0	7	0
2569582	Male	1962	0	1	0
51491	Male	1930	0	3	0
63397	Female	1941	0	29	0
88056	Female	1958	1	29	0
93974	Male	1954	0	30	0
121372	Male	1954	0	20	0
131412	Female	1954	0	7	0
134311	Female	1952	0	29	0
135997	Female	1962	0	1	0
142884	Male	1933	0	9	0
147902	Female	1957	0	6	0
156329	Male	1959	0	7	6
157111	Male	1970	0	3	0
160685	Female	1948	0	5	0
162684	Male	1949	0	2	0
164965	Male	1956	0	3	0
167437	Female	1954	0	6	0
169018	Male	1966	1	1	0
169348	Female	1951	0	5	0
172951	Female	1971	0	12	0
173532	Female	1953	0	10	0
175035	Male	1966	0	13	0
175189	Male	1946	0	44	0
180616	Male	1957	0	7	0
180970	Male	1945	0	8	0
181455	Male	1976	0	12	0
183121	Female	1965	0	11	0
183263	Male	1969	0	1	0
191223	Female	1964	0	124	2
194506	Male	1955	0	2	0
200731	Female	1973	0	18	0
201838	Male	1965	0	9	0
204595	Male	1983	0	1	0
204756	Male	1986	0	3	0
207083	Male	1947	0	44	0
208178	Female	1951	0	105	0
210874	Female	1958	0	9	0
211394	Female	1968	1	8	0
211701	Male	1977	0	14	0
215124	Male	1947	0	15	0
224013	Male	1956	0	7	0
224355	Male	1977	0	17	0
232172	Female	1937	0	8	0
233047	Male	1963	0	5	0
865281	Female	1954	0	52	2
252473	Female	1960	0	11	0
253166	Female	1952	0	7	0
253993	Male	1959	0	21	0
262061	Female	1957	0	52	0
269422	Female	1993	0	4	0
283765	Female	1980	0	6	0
284243	Male	1969	0	11	0
295907	Female	1954	0	2	0
300792	Male	1950	0	1	0
311068	Male	1964	0	1	0
312804	Female	1959	0	1	0
319876	Female	1974	0	19	0
320073	Male	1969	0	3	0
324273	Male	1967	0	2	0
326752	Male	1957	0	8	0
339240	Male	1974	0	3	0
347350	Male	1956	0	5	0
361709	Male	1955	0	7	0
363057	Female	1941	0	4	0
363977	Male	1971	0	5	0
374717	Male	1934	0	8	0
377893	Male	1963	0	1	0
379184	Female	1967	0	5	0
380584	Male	1939	0	4	0
399743	Male	1983	0	14	0
406613	Male	1956	0	1	0
410113	Male	1958	0	14	0
440767	Female	1961	0	22	0
442055	Female	1958	0	15	0
452178	Male	1969	0	1	0
458558	Male	1949	0	13	0
483292	Male	1971	0	6	0
485044	Female	1966	0	3	0
498499	Female	1962	0	4	0
504445	Male	1970	0	4	0
511863	Female	1960	0	7	0
513350	Male	1963	0	1	0
520265	Female	1964	0	2	0
521300	Female	1965	0	5	0
525476	Female	1961	0	12	0
549595	Male	1964	0	2	0
549982	Male	1963	0	3	0
578601	Male	1945	0	9	0
610454	Female	1963	0	2	0
616783	Female	1969	0	4	0
626693	Male	1969	0	6	0
634515	Female	1947	0	14	0
1122443	Male	1969	0	5	0
1337283	Male	1956	0	9	0
827937	Male	1960	3	51	0
2476268	Male	1979	1	16	3
1262949	Male	1985	0	6	0
261459	Female	1969	0	9	0
170525	Male	1963	0	45	0
261354	Female	1938	0	21	0
787232	Female	1981	1	16	0
1339998	Male	1937	0	15	0
832233	Male	1945	2	61	0
1351805	Male	1949	7	24	0
795913	Female	1952	3	26	0
1196532	Female	1938	1	18	0
854560	Male	1964	4	121	0
727511	Female	1971	0	29	6
230730	Male	1954	0	50	0
1630005	Male	1966	0	2	0
1067238	Male	1973	1	18	0
951063	Female	1975	0	10	0
1338432	Male	1959	0	7	0
1345303	Female	1934	0	35	0
1166340	Male	1957	1	63	0
1169647	Female	1948	0	15	0
1183331	Male	1947	0	12	0
1185333	Male	1918	0	4	0
1185573	Male	1922	1	18	0
1185784	Male	1956	1	0	0
1186528	Male	1943	3	3	0
1191534	Male	1933	1	3	0
1201035	Female	1954	2	18	0
1203927	Female	1961	1	20	0
1204849	Male	1963	0	4	0
1204892	Male	1972	1	9	0
1205569	Male	1957	0	10	0
1213094	Female	1966	0	4	0
1213755	Female	1942	1	4	0
1215637	Male	1965	0	15	0
1215841	Male	1947	0	3	0
1225895	Male	1957	0	3	0
1225937	Male	1947	0	6	0
1228162	Male	1955	0	47	0
1232969	Male	1967	0	5	0
1238112	Female	1949	3	0	0
1246925	Male	1931	16	0	0
1247595	Female	1941	2	5	0
1248784	Male	1928	0	9	0
1256232	Male	1965	2	29	0
1257549	Male	1949	0	4	0
1257636	Female	1953	0	3	0
1286987	Male	1949	0	16	0
1288100	Male	1952	1	9	0
1292004	Male	1953	0	2	0
1298799	Female	1954	0	6	0
1299715	Female	1955	0	4	0
1302866	Male	1957	0	8	0
1312833	Male	1959	1	59	0
1319661	Female	1936	0	10	0
1327381	Male	1951	0	10	0
1436568	Male	1963	0	2	0
1438720	Male	1961	1	26	0
1440078	Male	1947	1	10	0
1446249	Male	1933	2	3	0
1449497	Female	1943	0	40	0
1454894	Male	1934	9	72	0
1456017	Male	1957	0	39	0
1456510	Female	1950	0	12	0
1459962	Female	1961	2	27	0
1464667	Male	1939	2	13	0
1471719	Female	1964	0	15	0
1473318	Female	1919	1	2	0
1477965	Male	1935	0	4	0
1478695	Male	1962	0	2	0
1350844	Female	1953	0	9	0
1357227	Female	1964	0	7	0
1365295	Male	1964	0	2	0
1373354	Male	1968	0	1	0
1388288	Female	1949	0	10	0
1392097	Female	1941	0	51	0
1396574	Male	1954	1	0	0
1408744	Female	1960	2	8	0
1413077	Female	1944	0	57	0
1415557	Male	1961	0	13	0
1418577	Female	1928	1	30	0
1420370	Female	1923	1	12	0
1421753	Male	1967	0	74	0
1422209	Female	1917	2	41	0
1424497	Male	1946	1	518	0
1425101	Male	1951	0	1	0
1425421	Female	1951	0	4	0
1425420	Female	1957	0	1	0
1425824	Male	1920	5	0	0
1431398	Female	1956	0	7	0
494	Male	1963	0	4	0
796	Male	1967	4	15	0
9165	Female	1961	0	44	0
12432	Male	1961	0	3	0
17835	Female	1956	0	6	0
20839	Female	1937	0	17	0
22384	Male	1952	8	48	0
24927	Female	1958	3	17	0
24948	Male	1952	0	13	0
31157	Male	1959	0	35	0
35939	Male	1966	0	9	0
37859	Female	1990	0	43	0
39664	Female	1954	0	20	0
68240	Male	1979	1	1	0
75778	Female	1958	0	3	0
78688	Female	1968	0	20	0
93062	Male	1955	0	55	0
93433	Male	1966	0	11	0
109527	Female	1978	0	6	0
118914	Male	1984	0	3	0
142230	Male	1978	0	1	0
143104	Female	1954	0	9	0
148240	Male	1955	0	7	0
149011	Male	1976	0	17	0
149640	Male	1936	0	1	0
152459	Male	1985	0	3	0
155025	Female	1976	0	32	0
1953079	Female	1965	0	1	0
2280569	Male	1970	0	4	0
2281854	Female	1958	0	9	0
633634	Male	1967	0	15	0
2315148	Male	1953	0	6	0
2325570	Female	1950	0	3	0
2326653	Male	1961	0	1	0
2360756	Male	1960	1	40	0
2378974	Male	1971	0	7	0
2392386	Female	1973	0	20	0
2393924	Female	1965	1	26	0
2394705	Male	1954	0	8	0
2395323	Male	1952	0	2	0
2400858	Male	1958	0	4	0
2407661	Female	1961	1	20	0
2416447	Male	1959	0	1	0
2443930	Male	2010	0	14	0
2452538	Male	1947	0	3	0
2462978	Male	1969	0	1	0
2470915	Male	1959	0	6	0
2479919	Male	1955	0	2	0
2500851	Female	1968	1	29	0
2513907	Male	1978	0	2	0
1613297	Male	1952	0	23	0
2567235	Female	1963	2	11	0
2601145	Male	1948	0	5	0
2586850	Male	1976	0	2	0
2593301	Female	1956	0	2	0
2604340	Male	1980	0	2	0
2635616	Female	1981	1	18	0
2666214	Male	1964	0	5	0
2686143	Male	1949	1	8	0
2707000	Female	1961	1	11	0
84968	Female	1955	0	39	0
786930	Female	1962	0	12	0
1491460	Male	1961	0	44	1
1157329	Female	1952	11	89	0
732423	Male	1947	2	59	0
1981898	Male	1971	0	7	0
1730280	Male	1977	0	41	0
798317	Male	1955	0	84	0
1294901	Male	1968	0	26	0
2280459	Female	1952	0	13	0
1064316	Female	1932	0	61	0
1785699	Male	1967	0	3	0
810968	Male	1932	1	121	0
1866186	Male	1951	0	3	0
872372	Male	1953	0	16	0
664420	Female	1946	0	5	0
338429	Male	1951	0	13	0
500986	Female	1950	0	2	0
738330	Female	1967	0	15	0
1332699	Male	1950	0	13	0
32414	Male	1945	0	9	0
643537	Male	1948	0	9	0
862036	Male	1932	0	28	0
671335	Male	1974	0	15	0
728383	Female	1949	1	53	0
333585	Male	1970	0	0	0
1747241	Female	1944	1	60	0
71076	Male	1966	0	7	0
1093518	Male	1952	0	71	0
1152264	Female	1963	0	59	0
644897	Female	1958	0	8	0
2539255	Female	1958	0	9	0
727005	Female	1968	1	91	2
1946919	Female	1971	0	9	0
779698	Male	1938	0	52	0
786465	Female	1939	0	36	0
1278829	Male	1965	0	42	0
1452217	Female	1973	2	42	0
1740317	Male	1969	0	10	0
1962004	Male	1949	0	11	0
521247	Male	1966	0	14	0
378138	Male	1977	0	22	0
438266	Female	2010	0	5	0
1643124	Female	1961	0	4	0
2498290	Male	1999	0	4	0
1892997	Male	1945	0	9	0
2265419	Male	1962	0	4	0
876156	Male	1965	0	18	0
1720342	Male	1946	1	18	0
1687005	Male	1948	1	20	0
2523862	Male	1961	0	17	0
1869018	Male	1955	1	7	0
792220	Female	1951	1	46	0
2580051	Male	1970	0	3	0
79329	Male	1964	0	5	0
1455574	Female	1935	6	57	0
945891	Male	1956	0	12	0
1393785	Male	1980	0	10	0
2586231	Male	1977	0	2	2
858714	Male	1953	0	38	0
1417194	Male	1968	1	4	0
835854	Female	1962	0	97	0
855146	Male	1956	0	35	0
813766	Female	1960	0	32	0
986119	Male	1973	0	47	0
1836899	Male	1957	0	12	0
1040099	Female	1951	0	1	0
982905	Female	1961	0	90	0
1692191	Male	1949	0	26	0
2331971	Female	1979	0	6	0
1833488	Female	1964	1	19	0
836443	Male	1963	1	26	0
1334675	Female	1946	0	9	2
132044	Male	1974	0	2	0
445428	Male	1965	0	6	0
169651	Male	1963	0	5	0
2128498	Female	1954	0	14	0
1072425	Male	1950	0	66	0
2561239	Female	1964	0	5	0
802552	Female	1945	0	18	0
508997	Male	1969	0	7	0
923304	Male	1948	1	65	0
1346710	Female	1958	1	40	0
1055529	Female	1956	1	41	0
185488	Female	1970	0	4	0
185637	Female	1939	0	3	0
185675	Male	1954	0	11	0
188121	Female	1954	0	3	0
189013	Male	1945	0	5	0
192842	Male	1967	0	4	0
193722	Male	1964	0	31	0
196888	Male	1974	0	8	0
196900	Male	1972	0	3	0
198547	Male	1941	0	2	0
200153	Male	1943	0	7	0
201426	Male	1968	0	12	0
204265	Male	1952	0	9	0
209982	Male	1974	0	9	0
220960	Male	1966	0	9	0
222969	Male	1971	0	14	0
225815	Female	1948	0	4	0
231763	Male	1962	0	16	0
244823	Female	1941	0	11	0
245590	Male	1959	0	26	0
248217	Female	1930	0	35	0
248469	Male	1970	0	4	0
255944	Male	1965	0	2	0
256109	Female	1975	0	1	0
260778	Female	1968	0	43	0
260960	Female	1980	0	13	0
262503	Male	1948	0	26	0
264277	Female	1956	0	3	0
282685	Male	1928	0	3	0
285514	Male	1970	0	3	0
294900	Male	1953	0	3	2
1648883	Male	1968	1	31	0
301861	Male	1950	0	7	0
303212	Female	1973	0	5	0
317642	Male	1968	0	3	0
320827	Male	1963	0	2	0
324689	Male	1967	0	9	1
336279	Male	1935	0	50	0
336595	Female	1959	0	1	0
342631	Female	1957	0	17	0
1381352	Male	1946	1	171	118
380250	Male	1947	1	1	0
381082	Female	1969	0	10	0
382576	Female	1938	0	41	0
384945	Female	1960	0	2	0
386300	Female	1952	0	1	0
398551	Male	1936	0	3	0
400282	Female	1963	0	2	0
407221	Male	1965	0	1	0
1026762	Female	1939	0	16	0
434241	Male	1992	0	2	0
437009	Female	1971	0	8	0
442245	Female	1956	0	2	0
442975	Male	1940	0	2	0
445885	Female	1988	0	2	0
449911	Female	1965	0	7	0
451118	Female	1959	0	0	0
453211	Male	1940	1	1	0
455963	Female	1968	0	4	0
460828	Male	1937	0	10	0
462036	Male	1964	0	5	0
468914	Female	1968	0	2	0
837304	Male	1946	0	62	0
476560	Female	1956	0	14	0
490283	Female	1963	0	5	0
496376	Female	1943	0	2	0
498110	Male	1966	0	5	0
519452	Female	1950	0	6	0
520118	Male	1949	0	1	0
527854	Male	1960	0	2	0
531659	Male	1962	0	20	0
537504	Male	1969	0	15	0
541727	Male	1965	0	1	0
547071	Male	1972	0	27	0
550129	Male	1967	0	36	1
555073	Male	1965	0	2	0
560530	Male	1965	0	4	0
561399	Female	1973	0	2	0
569529	Male	1957	0	2	0
581046	Female	1943	0	11	0
581045	Female	1955	0	10	0
1779316	Male	1958	0	15	0
584782	Female	1955	0	2	0
599849	Male	1969	0	4	0
613705	Male	1944	1	0	0
621292	Male	1966	0	4	0
621727	Male	1951	0	9	0
1421181	Female	1934	0	73	0
626100	Male	1970	0	6	0
627328	Male	1977	0	3	0
636539	Female	1967	4	15	0
638796	Male	1971	0	4	0
1512418	Female	1954	1	19	0
650335	Female	1936	0	6	0
650541	Female	1947	0	5	0
664552	Female	1949	0	1	0
804458	Female	1951	0	310	0
671024	Female	1993	0	4	0
674545	Female	1965	0	1	0
679945	Female	1961	0	5	0
684152	Female	1967	0	3	0
696142	Male	1983	0	8	0
708740	Male	1960	0	5	0
714586	Male	1983	0	0	0
716399	Male	1943	0	6	0
2217096	Male	2009	0	19	0
720142	Male	1961	0	7	0
723745	Male	1966	0	5	0
724743	Male	1961	0	110	0
726086	Female	1948	3	88	0
726146	Male	1964	1	88	0
729204	Female	1951	0	3	0
730463	Female	1956	7	11	0
733223	Male	1924	1	0	0
733418	Male	1934	0	14	0
734811	Male	1967	0	10	0
737991	Male	1938	0	20	0
738578	Male	1968	0	2	0
742400	Female	1937	1	0	0
748853	Male	1939	0	46	0
751168	Male	1932	0	9	0
1166416	Female	1953	1	8	0
1299443	Male	1956	0	14	0
1658665	Female	1949	0	8	0
1886796	Male	1957	0	26	2
1458419	Male	1955	0	4	0
29933	Female	1952	1	80	0
1281954	Female	1920	1	12	0
1648436	Male	2003	5	318	2
682013	Male	1970	0	3	0
639910	Male	1959	0	28	0
1827042	Male	1957	1	14	0
1389683	Female	1943	0	87	0
2282644	Male	1969	0	3	0
1223783	Male	1978	0	90	0
23615	Male	1965	1	5	0
1423243	Male	1951	1	4	0
210518	Female	1934	0	15	0
1755866	Male	1961	0	10	0
1438296	Female	1995	0	57	0
1874071	Male	1963	0	6	0
913613	Male	1942	0	9	0
1343660	Female	1928	1	44	0
1921617	Male	1953	0	7	0
2010394	Male	1946	0	3	0
2013940	Male	1953	0	5	0
2018229	Female	1962	0	7	0
2028079	Female	1948	0	6	0
2050097	Female	1974	0	22	0
2050610	Male	1975	0	2	0
2056241	Female	1965	0	5	0
2090449	Female	1944	0	8	1
2097923	Female	1931	0	1	0
2112772	Female	1952	0	5	0
2116813	Male	1962	0	1	0
2116860	Female	1956	0	6	0
2133067	Male	1981	0	1	0
2136584	Male	1984	1	0	0
2142275	Female	1956	0	4	0
2146784	Male	1975	0	4	0
2187133	Male	1975	0	1	0
2189437	Male	1962	0	1	0
2196132	Male	1970	0	3	0
2196969	Female	1985	0	7	0
2207112	Male	1958	0	2	0
2216747	Male	1976	0	9	0
2217498	Male	1972	0	16	0
2219125	Female	1954	0	13	0
2220930	Male	1974	0	12	0
2224544	Male	1951	0	1	0
2236272	Female	1974	0	6	2
2254128	Male	1962	0	3	0
2254215	Male	1960	0	1	0
2257574	Female	1975	0	33	0
2269286	Female	1950	0	4	0
2271318	Female	1971	0	8	0
2272910	Male	1945	0	7	0
2284116	Male	1959	0	1	0
2284305	Male	1967	0	22	0
2289099	Male	1961	0	10	0
2320551	Female	1962	0	32	0
2324374	Male	1975	0	10	0
2339859	Female	1953	0	8	0
2345483	Male	1952	0	6	0
2346786	Male	1972	0	10	0
2349618	Female	1952	0	3	0
2350134	Male	1952	0	4	0
2353219	Male	1964	0	6	0
2360378	Female	1944	0	12	0
2604119	Male	1974	0	2	0
2398344	Female	1962	0	1	0
2400172	Female	1976	0	22	0
2400346	Male	1978	0	17	0
2411965	Female	1968	0	4	1
2423052	Female	1984	0	4	0
2433100	Male	1992	0	86	0
2435964	Male	1946	0	5	0
2441160	Male	1965	0	1	0
2449021	Female	1958	0	1	0
2470053	Female	1950	0	2	0
2497108	Male	1964	0	3	0
2502463	Female	1960	0	1	0
2507360	Male	1946	0	11	0
2508976	Female	1962	0	12	0
2511728	Female	1954	0	2	0
2530485	Male	1958	0	3	0
2585959	Male	1947	0	3	0
2603495	Male	1988	0	1	0
2627900	Male	1949	0	2	0
2635119	Male	1967	0	11	0
2638794	Male	2002	1	0	0
1259181	Female	1974	0	11	0
2655994	Female	1941	1	0	0
2666799	Female	1952	0	1	2
2679358	Male	1970	0	3	0
1870832	Male	1945	0	37	1
2697608	Male	1984	0	6	0
111960	Female	1956	0	12	0
159061	Male	1957	0	6	0
909855	Female	1928	2	48	0
1416131	Female	1975	2	101	0
2195647	Female	1959	0	4	0
1464183	Male	1965	1	24	0
864458	Male	1957	0	20	0
279716	Female	1971	1	18	0
882345	Female	1982	0	127	0
907805	Male	1937	0	59	0
853759	Female	1961	1	45	0
1063432	Male	1955	1	44	0
2351981	Female	1979	0	14	0
91037	Female	1960	0	14	0
838589	Male	1949	0	31	0
54846	Female	2008	2	41	0
1930714	Male	1970	2	6	0
1706090	Male	1971	3	15	0
1949932	Male	1967	0	14	0
111962	Male	1972	0	14	0
1003097	Male	1964	0	27	0
753977	Female	1991	2	130	3
1415891	Male	1948	0	48	0
1263363	Male	1958	0	8	0
921844	Male	1949	0	27	0
1624371	Female	1951	0	8	0
1706608	Female	1973	1	11	0
1751664	Female	1947	1	0	0
1303344	Female	1980	0	13	0
1303443	Female	1962	0	98	0
518387	Male	1968	0	2	0
1016471	Male	1957	0	11	0
2258099	Female	1954	0	19	0
861028	Male	1925	3	62	0
433151	Male	1959	0	3	0
817331	Male	1925	0	14	0
553530	Male	1969	0	5	0
852123	Female	1929	0	3	0
20619	Female	1953	0	50	7
1153965	Male	1969	0	21	0
741125	Female	1927	0	6	0
750849	Male	1926	6	25	0
751821	Male	1967	0	51	0
751896	Female	1939	0	1	0
759183	Male	1949	0	1	0
764120	Male	1937	0	12	0
775312	Female	1938	0	32	0
775332	Male	1951	0	51	0
777500	Female	1941	0	28	0
780351	Female	1934	0	49	0
780818	Male	1933	0	8	0
785964	Male	1958	0	35	0
790672	Female	1938	0	43	0
792848	Male	1955	0	19	2
794934	Female	1950	0	8	0
795962	Male	1943	0	15	0
798154	Male	1951	0	10	0
798811	Female	1940	0	37	0
805016	Female	1921	0	17	0
805673	Male	1934	2	0	0
807408	Female	1955	0	13	0
812202	Female	1958	1	92	0
815232	Female	1960	1	26	0
819534	Male	1962	0	28	0
820768	Male	1929	1	40	0
829091	Female	1939	8	127	0
832239	Female	1912	0	16	0
836222	Male	1959	0	1	0
906525	Female	1940	5	35	5
840888	Male	1959	1	33	0
842834	Female	1961	0	19	0
847774	Male	1958	0	2	0
848055	Male	1951	0	28	5
849117	Female	1933	1	10	0
856486	Male	1936	0	17	0
856715	Female	1950	0	16	0
862198	Female	1944	0	31	0
866461	Male	1947	0	13	0
869505	Male	1954	0	10	0
874476	Male	1930	0	59	0
878771	Male	1964	5	38	0
884512	Male	1949	0	2	0
884734	Female	1944	3	76	0
893121	Male	1948	0	115	0
895569	Male	1959	0	37	0
901787	Female	1926	0	6	0
906129	Female	1948	0	5	0
915107	Male	1945	2	44	0
944432	Male	1945	0	13	0
973696	Male	1933	0	10	0
989314	Male	1942	0	6	0
991996	Female	1952	1	26	0
992471	Male	1952	1	28	0
1001938	Male	1930	0	1	0
1424017	Female	1974	0	13	0
1013325	Male	1945	1	8	0
1013458	Male	1926	1	26	0
1047318	Female	1916	1	28	0
1053332	Female	1948	0	30	0
1056672	Female	1928	0	13	0
805576	Female	1931	0	82	0
1086983	Male	1945	1	2	0
1088452	Female	1932	0	41	0
1112201	Male	1964	0	1	0
1114153	Male	1932	7	26	0
1115967	Female	1946	0	33	0
1324812	Male	1958	3	45	0
1131775	Male	1986	0	9	0
1134356	Male	1927	1	24	0
1134852	Female	1965	0	14	0
1141210	Female	1958	1	3	0
1147715	Male	1935	1	12	0
1150795	Female	1933	0	105	0
1151477	Male	1957	0	13	0
1155596	Female	1918	2	29	0
1162248	Male	1970	0	52	1
1487847	Male	1928	0	0	0
1492319	Male	1948	1	7	0
1494521	Male	1954	0	6	0
1509379	Male	1942	0	7	0
1911280	Male	1959	0	41	0
1531674	Male	1931	2	3	0
1532876	Male	1957	0	8	0
1591691	Male	1960	0	3	0
1583650	Female	1950	0	4	0
1586193	Male	1953	0	3	0
1586348	Male	1938	0	8	0
1587143	Female	1950	0	8	0
1589479	Female	1948	0	5	0
1590072	Male	1968	0	4	0
1603412	Male	1952	0	27	0
1604634	Female	1937	0	6	0
1607644	Male	1944	0	8	0
1608921	Male	1975	2	0	0
1610785	Female	1945	0	2	0
1611502	Male	1941	0	1	0
1615698	Female	1953	1	0	0
1620719	Male	1960	0	8	1
1623701	Male	1964	0	7	0
1626156	Female	1956	0	1	0
1631858	Male	1963	0	1	0
1635908	Male	1947	0	54	0
1648466	Male	1934	0	12	0
1653764	Female	1952	1	10	0
1665996	Male	1959	0	8	0
1672036	Female	1972	1	29	0
1677536	Male	1965	0	20	0
1681403	Male	1960	1	0	0
1682651	Female	1945	0	4	0
1691303	Female	1957	0	7	0
1697611	Female	1940	1	5	0
1700325	Male	1932	1	4	0
1701392	Male	1960	0	7	0
1704025	Male	1947	2	3	0
1704064	Female	1935	0	16	0
1708426	Male	1965	0	21	0
1717919	Male	1940	0	22	0
1722421	Male	1954	0	5	0
1723331	Male	1943	1	26	0
1727882	Female	1964	0	4	0
1740046	Male	1963	0	7	0
1742454	Female	1962	0	3	0
1745107	Male	1941	1	0	0
1749920	Female	1943	0	0	0
1764799	Male	1940	0	10	0
1768278	Male	1977	0	6	3
1779627	Female	1956	0	4	0
1787837	Male	1959	0	8	0
1807570	Male	1963	0	3	0
1816200	Male	1960	0	21	0
1816809	Female	1945	2	0	0
1822425	Female	1955	0	1	0
1835625	Female	1950	0	5	0
1850983	Male	1962	1	5	0
1854333	Female	1937	0	20	0
1858535	Male	1955	1	5	0
1863637	Female	1964	0	5	0
1869183	Male	1965	0	5	0
1876001	Male	1960	0	15	0
1897826	Male	1940	2	17	0
1905198	Male	1968	0	9	0
1907920	Male	1946	2	16	0
1924719	Female	1959	0	8	0
1926905	Male	1978	0	119	0
1928194	Female	1954	0	3	0
1928316	Male	1949	0	1	0
1936083	Male	1975	0	6	0
1938203	Female	1945	0	1	0
1939330	Male	1972	0	4	0
1942894	Male	1959	0	1	0
1943644	Female	1975	0	8	0
1956111	Male	1943	1	0	0
1960679	Female	1964	0	1	1
1962725	Female	1942	0	1	0
1962953	Male	1968	0	3	0
1972719	Male	1951	0	17	0
1973213	Male	1971	0	1	0
1974501	Male	1952	0	15	0
1976728	Male	1937	0	16	0
1980697	Male	1947	0	9	0
1997739	Female	1995	0	5	0
2011379	Female	1949	0	60	0
2013084	Female	1984	0	13	0
2041626	Male	1973	0	8	0
2078705	Female	2002	0	30	0
2092547	Male	1986	0	2	0
2097343	Male	1952	0	38	0
2118851	Female	1972	0	1	0
2146346	Female	1976	0	7	0
2149834	Male	1978	0	3	0
2186065	Male	1973	0	3	0
2188452	Male	1966	0	4	0
2204204	Male	1952	0	1	0
2216025	Male	1939	0	2	0
2216954	Male	1947	0	17	0
332287	Male	1968	0	3	0
2241226	Female	1941	0	10	0
2242965	Male	1975	0	9	0
2243466	Male	1980	1	2	0
2245233	Male	1946	1	15	0
2248956	Female	2004	0	16	0
2276309	Male	1951	0	7	0
2277726	Male	1977	1	8	0
2279288	Male	1982	0	2	0
2282103	Female	1965	0	10	0
2298335	Male	1949	0	1	0
2299350	Female	1953	0	2	0
2308116	Male	1971	0	1	0
2312466	Female	1974	1	2	0
2350677	Male	1972	0	2	0
2366432	Male	1939	0	7	0
2393844	Male	1950	0	5	0
2397083	Female	1962	0	7	0
2406412	Female	1964	0	4	0
2413353	Male	1946	1	0	0
2428367	Male	1980	0	4	0
2430136	Female	1958	0	6	0
2474919	Female	1961	0	2	0
2476945	Male	1956	0	2	0
2489073	Male	1974	0	102	0
404904	Female	1977	0	20	2
2508736	Male	1961	0	3	0
2525283	Male	1965	0	0	0
2538248	Male	1955	0	2	0
1714191	Male	1953	1	11	0
1084716	Male	1959	3	22	0
2589384	Male	1956	0	3	1
2619958	Female	1938	0	1	0
2669210	Male	1957	0	1	0
1370986	Male	1943	0	4	0
849886	Male	1938	0	59	0
1493984	Female	1969	0	54	0
2290770	Female	1972	2	25	0
1437418	Male	1975	1	110	15
939927	Male	1973	1	18	0
418138	Female	1984	0	26	0
2384336	Male	1978	1	26	11
867945	Male	1959	0	39	0
1930450	Male	1945	0	147	0
1657131	Male	1967	0	2	0
610512	Male	1971	0	7	0
1344622	Female	1929	0	21	0
1344637	Male	1953	0	5	0
1899880	Female	1948	0	20	0
2096472	Male	1968	0	4	0
1154192	Female	1956	2	70	0
1669533	Female	1959	0	10	0
2681683	Male	1963	0	65	2
1623669	Female	1954	0	127	0
1167308	Male	1933	0	9	0
2485602	Male	2012	1	6	0
1634829	Male	1968	1	25	0
1434638	Female	1959	1	40	0
463153	Male	1952	0	3	0
908481	Male	1932	0	11	0
1215190	Female	1972	0	4	0
669473	Male	2004	5	28	0
746206	Female	1949	0	44	0
2259387	Female	1967	0	13	0
1911003	Male	1961	0	18	0
635796	Female	1972	0	2	0
636574	Female	1970	0	26	0
671011	Female	1950	0	1	0
676573	Female	1972	0	31	0
682341	Male	1970	0	24	0
682537	Male	1947	0	9	0
705036	Female	1958	0	8	0
715312	Female	1978	0	13	0
716025	Male	1959	0	2	0
716107	Male	1949	0	12	0
716265	Female	1942	0	6	0
719021	Female	1942	0	3	0
721514	Female	1970	0	5	0
746339	Female	1957	0	15	0
461159	Female	1945	0	9	1
734159	Male	1968	1	27	0
735260	Male	1956	0	23	0
738017	Female	1926	0	40	0
744608	Male	1931	1	7	0
753253	Male	1942	0	17	0
762102	Female	1949	0	27	0
766606	Female	1926	0	1	0
768874	Female	1941	0	1	0
777517	Male	1935	0	11	0
779083	Male	1963	0	28	0
779575	Female	1929	0	14	0
781610	Female	1933	0	3	0
787129	Female	1931	0	16	0
787402	Male	1940	0	51	0
788801	Female	1926	0	59	0
791972	Male	1951	1	42	0
792545	Male	1948	0	7	0
793277	Female	1924	2	4	0
799354	Male	1927	0	10	0
802636	Female	1953	0	17	0
803619	Male	1962	2	29	0
805412	Female	1959	0	1	0
806872	Female	1931	1	0	0
807820	Female	1951	2	29	0
808279	Male	1933	0	167	0
809286	Male	1935	0	21	0
811750	Female	1925	1	40	0
811948	Female	1939	0	14	0
815558	Male	1934	2	0	0
817183	Female	1957	0	16	0
1804133	Male	1971	1	14	0
824893	Female	1930	0	72	0
827708	Male	1938	1	19	0
835282	Male	1938	2	54	0
835722	Female	1939	0	17	0
839669	Male	1921	2	48	0
842364	Male	1925	0	113	0
846482	Female	1937	1	12	0
852366	Female	1929	0	10	0
853400	Female	1963	0	1	0
854292	Male	1946	0	17	0
856737	Male	1925	1	10	0
857180	Male	1957	0	43	0
859817	Female	1930	0	9	0
863597	Female	1930	0	12	0
867224	Female	1991	3	57	0
867911	Male	1932	0	84	0
868658	Female	1948	0	45	0
869686	Female	1950	0	4	0
877106	Female	1956	0	2	0
880806	Male	1938	0	6	0
881430	Female	1937	0	100	5
882502	Male	1949	0	7	0
884547	Female	1920	0	21	0
887808	Male	1950	0	40	0
892642	Male	1940	0	46	0
895556	Male	1958	0	15	0
896587	Male	1956	0	6	0
901587	Female	1939	0	16	0
906309	Female	1928	0	18	0
907355	Female	1947	0	39	0
907992	Female	1939	0	31	0
909340	Male	1964	1	18	0
931020	Female	1934	0	37	0
938958	Male	1936	0	22	0
943377	Male	1925	0	6	0
945937	Male	1945	0	14	0
959308	Female	1939	0	38	0
960939	Female	1941	0	32	0
967459	Female	1956	0	13	0
985472	Female	1944	0	23	0
1000299	Male	1940	1	9	0
1001362	Male	1930	0	58	0
1005884	Male	1946	0	14	0
1008722	Male	1947	0	47	0
1018780	Female	1937	0	1	0
1030584	Male	1980	1	23	0
1034605	Male	1946	0	14	0
1039026	Female	1942	0	56	0
1043663	Male	1922	0	40	0
1050845	Female	1951	5	28	0
1064730	Male	1928	0	70	0
1065155	Female	1939	0	15	0
1073538	Male	1956	0	17	0
1080359	Male	1942	0	7	0
1080772	Male	1940	0	19	0
1086257	Male	1940	0	16	0
796388	Male	1953	0	27	0
1120055	Female	1957	0	6	0
1124996	Male	1941	0	20	0
1128993	Male	1957	0	19	0
1130696	Female	1938	0	23	0
1134261	Male	1957	0	20	0
1137514	Female	1929	0	4	0
1143045	Male	1928	0	22	0
1147151	Female	1915	1	0	0
1147265	Female	1966	0	24	0
1150700	Male	1939	1	29	0
1153567	Male	1955	0	4	0
1156048	Female	1957	0	3	0
1158246	Female	1953	0	13	0
1159023	Female	1952	0	7	0
1162526	Female	1925	0	8	0
1486665	Male	1943	0	3	0
1488990	Male	1955	0	37	0
1491894	Male	1937	0	34	0
1494661	Female	1944	0	45	0
797105	Male	1967	0	2	0
798045	Male	1924	0	73	0
799147	Male	1927	0	30	0
802245	Female	1904	1	0	0
805283	Male	1935	6	3	0
805609	Male	1936	0	38	0
806100	Female	1938	0	34	0
809639	Female	1932	0	24	0
813568	Male	1937	0	37	0
814515	Male	1948	1	9	0
819486	Male	1937	0	41	0
832136	Male	1923	0	3	0
840145	Male	1939	0	6	0
840206	Male	1936	0	4	0
842074	Female	1948	1	118	0
815411	Male	1963	0	133	0
764424	Male	1964	0	4	0
847070	Male	1924	2	26	0
848250	Female	1934	0	40	0
849524	Female	1953	5	22	0
851450	Male	1955	1	14	0
852729	Male	1922	2	58	0
852944	Male	1920	0	46	0
853250	Male	1947	0	15	0
861297	Female	1920	1	6	0
864327	Male	1959	0	9	0
865327	Female	1931	1	22	0
867391	Female	1945	0	7	0
867923	Female	1944	0	7	0
869033	Female	1947	0	93	0
869591	Male	1961	0	56	0
879972	Male	1947	0	20	0
887077	Male	1929	0	21	0
890218	Male	1946	3	18	0
893154	Male	1948	0	2	0
894235	Female	1927	0	5	0
894685	Male	1944	2	26	0
917706	Female	1952	0	16	0
925574	Female	1932	0	23	0
944481	Male	1993	1	16	0
947916	Male	1961	0	5	0
955756	Female	1967	0	42	0
958901	Male	1909	0	2	0
961411	Female	1968	0	205	0
965534	Female	1950	0	4	0
965523	Male	1962	1	172	0
965654	Female	1926	0	21	0
966280	Male	1962	0	9	0
976064	Female	1955	0	83	0
990080	Male	1937	0	20	0
1000411	Female	1941	1	75	0
1006956	Female	1934	0	59	0
1008580	Male	1956	0	37	0
1008646	Female	1927	0	21	0
1009026	Male	1929	2	132	0
1015362	Female	1967	1	15	0
1028420	Male	1948	0	3	0
1035785	Male	1938	0	26	0
1038659	Male	1955	0	3	0
1039755	Male	1920	0	3	0
1043355	Female	1929	0	20	0
1043636	Male	1953	0	7	0
1053468	Male	1965	0	22	0
1053841	Female	1952	0	18	0
1057701	Female	1932	0	18	0
1066197	Female	1947	0	11	0
1070623	Male	1950	2	36	0
1084088	Male	1937	0	5	0
1085632	Female	1930	0	11	0
1480110	Male	1938	2	87	0
1089727	Female	1942	0	43	0
1096226	Male	1937	18	8	0
1106573	Male	1929	0	8	0
1106626	Male	1938	0	2	0
1110860	Male	1951	24	46	0
1111282	Female	1958	0	18	0
781528	Male	1946	0	12	0
1112258	Male	1965	0	3	0
1114525	Male	1943	0	1	0
1120544	Male	1956	0	48	0
1126782	Male	1930	0	20	0
1128962	Female	1923	0	3	0
1137415	Female	1931	2	32	0
1138116	Female	1914	0	26	0
1144790	Male	1926	0	79	0
1146332	Male	1950	0	51	0
1148711	Female	1961	0	3	0
1151037	Male	1954	0	10	0
1153365	Female	1933	0	27	0
1157759	Male	1967	0	20	0
1164103	Male	1944	0	29	0
1164229	Male	1936	0	20	0
1482761	Female	1925	0	13	0
265690	Male	1970	0	5	0
1489159	Male	1962	0	112	0
1491470	Male	1980	1	9	0
1493500	Female	1939	0	2	0
1495902	Male	1939	0	10	0
1496136	Female	1937	0	10	0
1498595	Male	1940	1	1	0
1504013	Male	1953	0	12	0
1504132	Male	1962	0	13	0
1511097	Female	1962	0	6	0
1512679	Male	1975	0	5	0
1524805	Male	1946	0	10	0
1527021	Male	1944	0	4	0
1528716	Female	1945	0	5	0
1551792	Male	1963	0	8	0
1554974	Male	1975	0	3	0
1559504	Female	1950	0	1	0
1561639	Male	1985	0	1	0
1565148	Female	1975	0	97	1
1570679	Male	1958	0	5	0
1587349	Female	1959	0	11	0
1587745	Female	1957	0	8	0
1590079	Male	1932	0	2	0
1599375	Male	1962	0	51	0
1604240	Male	1934	1	3	0
1606530	Male	1953	0	1	0
1607934	Male	1946	0	1	0
1610853	Male	1932	0	16	0
1613551	Male	1969	0	20	0
1613685	Male	2002	2	1	0
1615190	Female	1951	0	6	0
1617049	Male	1999	1	1	0
1617832	Male	1958	0	1	0
1847099	Female	1943	0	3	0
1011777	Female	1955	7	49	0
1282497	Male	1955	0	6	0
847085	Male	1960	1	49	0
2393810	Male	1986	0	3	0
1765596	Male	1962	0	8	0
503737	Male	1962	0	3	0
1440259	Male	1955	0	16	0
266938	Male	1956	0	1	0
1030030	Female	1961	0	8	0
1342312	Male	1961	0	39	0
1479313	Male	1962	2	2	0
934100	Male	1953	0	8	0
1579787	Male	1970	0	11	0
813021	Female	1949	0	68	0
221254	Male	1968	0	17	0
1679203	Male	1961	1	12	0
2660516	Female	1932	0	11	0
859541	Female	1959	0	34	0
1624157	Male	1948	0	4	0
860364	Female	1967	0	12	0
190609	Male	1942	0	7	0
298155	Male	1979	0	3	0
1651136	Male	1949	0	20	0
2296541	Female	1985	0	17	0
232722	Male	1953	0	50	0
212206	Female	1982	0	6	0
1161418	Female	1956	0	20	0
2226512	Male	2008	0	4	0
1168493	Female	1941	0	11	0
1172007	Male	1939	3	21	0
1173295	Female	1932	0	79	0
1175441	Female	1926	0	60	0
1176935	Female	1957	5	16	0
1176997	Male	1932	9	67	0
1182455	Male	1927	1	7	0
1183862	Male	1960	0	9	0
1185274	Female	1925	1	1	0
2152171	Female	1953	1	32	1
1187350	Female	1962	1	101	0
1845715	Female	1963	0	43	0
1189002	Male	1956	2	18	0
1190012	Male	1933	1	14	0
1192500	Male	1922	2	68	0
1195418	Male	1956	0	24	0
1200975	Male	1949	1	23	0
1202662	Male	1969	5	41	0
1921878	Male	2006	8	49	0
1208559	Male	1949	0	4	0
1221360	Male	1949	0	16	0
1223943	Male	1962	0	2	0
1227032	Male	1942	1	11	0
1227799	Male	1968	0	33	0
974754	Female	1987	0	75	4
1240253	Female	1962	0	3	0
1240453	Female	1948	0	3	0
1247578	Male	1952	0	17	0
1248489	Male	1928	0	3	0
1251585	Male	1963	0	52	0
1253385	Female	1959	0	5	0
1253901	Male	1955	3	0	0
1253921	Female	1936	0	18	1
1254948	Male	1950	0	11	0
1255791	Female	1924	0	25	0
1255963	Male	1949	0	6	0
1256661	Male	1964	0	6	0
1259139	Male	1952	0	4	0
1259910	Male	1953	0	5	0
1261147	Female	1949	0	28	0
1261336	Male	1965	0	13	0
1267960	Male	1964	0	8	0
1272027	Male	1971	0	7	0
1278559	Male	1939	10	147	0
1283431	Male	1944	0	32	0
1283960	Male	1927	0	6	0
1294009	Male	1955	0	17	0
1295481	Female	1935	0	6	0
1301794	Male	1948	0	9	0
1305573	Male	1942	3	34	0
1309279	Male	1945	0	8	0
1312435	Female	1947	0	7	0
1316958	Male	2001	0	27	0
1319463	Male	1955	0	24	0
1320688	Male	1942	2	33	0
1325933	Male	1941	0	1	0
1327803	Male	1916	0	1	0
1436208	Male	1921	2	4	0
1440595	Male	1953	0	52	0
1216382	Male	1960	1	7	0
1451367	Female	1926	0	48	0
1458844	Male	1968	2	34	0
1460819	Female	1951	0	7	0
1461413	Female	1966	6	111	0
1465860	Male	1955	1	30	0
1466955	Female	1943	1	24	0
1468176	Male	1949	0	11	0
1470839	Female	1944	3	53	0
1479011	Female	1949	1	23	0
1370554	Female	1966	0	4	0
1372316	Female	1937	0	8	0
1373004	Male	1956	0	3	0
1374809	Male	1947	0	7	0
1380153	Female	1953	0	1	0
1386102	Male	1962	0	16	0
1386650	Male	1948	0	22	0
1388223	Male	1948	1	0	0
1394165	Male	1954	0	11	0
1395866	Male	1935	1	37	0
1400133	Female	1932	2	7	0
1401642	Male	1950	0	7	0
1406950	Male	1928	1	0	0
1410946	Male	1943	0	41	0
1413903	Male	1966	0	8	0
1414880	Male	1930	1	3	0
1416350	Female	1921	2	3	0
1417058	Female	1940	0	59	0
1419367	Male	1936	41	165	0
1422769	Male	1956	0	7	0
1423412	Male	1965	0	13	0
500581	Male	1945	3	34	0
504260	Female	1935	1	0	0
506938	Female	1966	0	81	0
525040	Female	1982	0	12	0
525382	Male	1955	0	2	0
527039	Male	1964	0	4	0
542062	Female	1969	0	5	0
543684	Female	1977	0	1	0
551481	Male	1975	0	7	0
563342	Male	1973	0	4	0
563417	Female	1952	0	3	0
565901	Female	1971	0	9	0
568744	Male	1987	0	4	0
568792	Male	1971	0	3	0
575735	Female	1957	0	2	0
579297	Male	1962	0	4	0
588935	Male	1966	0	1	0
606179	Male	1959	0	5	0
636296	Male	1975	0	2	0
636662	Female	1955	0	1	0
651977	Female	1938	7	60	0
654566	Male	1961	0	23	0
1026338	Female	1966	0	32	0
661697	Female	1996	0	4	0
668504	Female	1969	0	10	0
708769	Male	1964	0	4	0
716539	Female	1961	0	1	0
720782	Male	1966	0	7	0
721333	Female	1973	0	0	0
721961	Female	1944	0	10	0
722015	Female	1953	0	2	0
722374	Male	1947	0	3	0
723818	Female	1945	0	0	0
729546	Male	1961	0	4	1
730559	Male	1933	0	49	0
730788	Male	1974	1	4	0
730817	Male	1912	21	0	0
731804	Female	1911	8	0	0
739219	Female	1958	4	40	0
740240	Male	1952	0	50	0
748220	Male	1959	0	43	0
748239	Male	1958	0	15	0
749349	Female	1914	0	2	0
759901	Male	1941	0	10	0
760407	Male	1963	0	87	0
761707	Female	1944	0	3	0
761705	Female	1968	0	5	0
766703	Male	1946	0	26	0
772433	Male	1965	0	14	29
779875	Male	1960	0	1	0
780286	Female	1952	2	10	0
787272	Female	1969	0	19	0
791460	Male	1956	0	8	0
793554	Female	1956	5	93	0
794493	Male	1939	0	20	0
794764	Male	1932	1	11	0
795282	Male	1954	0	9	0
799537	Female	1950	1	49	0
803730	Female	1947	0	15	0
809510	Male	1950	2	5	0
810103	Female	1930	0	0	0
818694	Male	1925	8	16	0
819947	Male	1943	5	0	0
832543	Male	1934	1	23	0
5491	Male	1956	0	10	0
837065	Male	1936	0	13	0
839649	Male	1934	0	8	0
840578	Female	1946	0	1	0
840614	Female	1928	0	15	0
841232	Female	1918	4	1	0
845204	Male	1941	0	39	0
845842	Male	1931	0	4	0
848918	Male	1950	0	44	0
849717	Female	1951	0	7	0
849957	Female	1944	1	0	0
850070	Male	1931	0	8	0
850092	Male	1915	3	6	0
850079	Female	1939	0	16	0
851093	Male	1951	0	8	0
854250	Male	1953	0	18	0
855630	Male	1965	0	74	0
857736	Male	1929	0	8	0
861476	Male	1936	0	19	0
864093	Male	1958	0	15	0
869857	Male	1968	0	6	0
1368395	Male	1973	0	30	1
873982	Male	1963	0	76	0
874393	Male	1924	5	18	0
875205	Female	1928	0	20	0
875474	Female	1928	0	35	0
876266	Male	1941	0	4	0
877888	Male	1936	0	31	0
879043	Female	1927	1	27	0
881735	Female	1924	0	9	0
884524	Male	1959	0	11	0
891042	Male	1940	0	23	0
913316	Male	1963	0	24	0
913740	Male	1952	0	56	0
925797	Male	1933	0	1	0
943487	Male	1950	6	208	0
949287	Female	1934	1	19	0
950755	Male	1943	0	10	0
953561	Female	1937	0	1	0
956795	Male	1932	0	11	0
956977	Male	1956	0	13	0
959673	Female	1945	0	4	0
960333	Female	1945	0	4	0
963457	Male	1951	0	4	0
967171	Male	1986	0	17	0
973497	Female	1959	0	77	0
975128	Male	1932	0	5	0
977979	Male	1925	0	44	0
980554	Male	1931	0	50	0
983964	Male	1947	0	24	0
985680	Male	1946	0	20	0
986543	Male	1948	0	18	0
1003610	Male	1970	0	10	0
1005250	Female	1957	0	21	0
1009488	Male	1971	0	6	0
1015691	Female	1948	0	15	0
1017976	Male	1967	0	113	0
1018109	Female	1938	0	6	0
1031019	Male	1924	0	2	0
1530291	Male	1927	0	16	0
1537403	Male	1944	0	12	0
1549132	Male	1952	0	3	0
1570181	Female	1970	0	3	0
1576549	Male	1965	0	1	0
1580186	Male	1984	0	1	0
1586801	Male	1941	0	4	0
1586818	Male	1965	0	2	0
1589328	Male	1972	0	37	0
1590082	Male	1949	0	6	0
1590189	Male	1954	0	9	0
1590281	Male	1946	0	6	0
1590369	Male	1948	0	3	0
1594481	Male	1949	0	3	0
1595129	Female	1965	0	8	0
1603377	Female	1943	1	18	0
1605623	Male	1969	0	5	0
1619469	Male	1943	0	2	0
1624654	Male	1956	0	6	0
1628735	Male	1952	4	36	3
1630784	Female	1956	0	4	2
1634268	Male	1965	0	6	0
1638232	Male	1978	0	5	0
1638517	Male	1930	0	1	0
1641014	Male	1970	0	12	0
1644627	Male	1965	2	1	0
1646882	Male	1967	0	13	0
1650700	Female	1928	1	27	0
1651333	Female	1964	0	8	0
1665872	Male	1970	0	2	0
1670244	Male	1962	0	3	0
1675967	Female	1959	0	14	0
1679424	Male	1943	0	10	0
1681222	Female	1949	1	23	0
1685127	Male	1970	0	5	0
1688658	Male	1952	1	4	0
1690983	Male	1940	0	9	0
1692204	Male	1960	0	12	0
1693874	Female	1938	2	38	0
1697376	Female	1949	0	9	0
1698082	Male	1943	0	2	0
1707972	Female	1932	0	0	0
1708677	Male	1973	0	4	0
1708933	Female	1957	1	0	0
1709099	Male	1969	0	9	0
1715578	Male	1957	0	22	0
1716237	Male	1925	0	11	0
1717520	Male	1957	2	117	0
1718400	Female	1946	1	0	0
1721628	Male	1963	0	2	0
1721766	Female	1963	0	14	0
1724239	Male	1968	0	5	0
1730420	Female	1946	0	37	0
1741149	Male	1957	7	52	0
1747004	Male	1971	1	29	0
1752857	Male	1953	0	4	0
1754835	Male	1966	0	7	0
1755303	Male	1950	0	15	0
1762304	Female	1958	0	9	0
1771670	Female	1954	1	7	0
1773852	Male	1952	0	9	0
1776553	Male	1980	0	6	0
1777799	Female	1944	0	9	0
1781147	Female	1924	0	2	0
1781458	Male	1954	0	4	0
1782893	Female	1962	0	8	0
1787933	Male	1962	0	8	0
1790850	Female	1948	0	8	0
1792368	Male	1956	0	4	0
1800830	Male	1945	0	1	0
1806894	Male	1947	0	16	0
1808840	Male	1971	0	5	0
1816674	Female	1955	3	0	0
1821031	Female	1958	0	5	0
1821429	Male	1955	0	7	0
1825876	Male	1969	0	6	0
1830076	Female	1965	0	13	0
1832861	Male	1952	0	17	0
1833271	Male	1939	1	18	0
1841911	Male	1961	2	8	0
1845525	Female	1938	0	28	0
1847557	Male	1957	0	10	0
1859701	Female	1956	0	6	0
1863240	Male	1944	4	0	0
1867053	Male	1955	0	5	0
1867185	Female	1944	0	39	0
1871179	Male	1926	1	0	0
1871339	Male	1948	0	1	0
1880057	Female	1958	0	1	0
1880111	Female	1939	1	0	0
1882917	Male	1952	0	3	0
1891831	Female	1955	0	2	0
1894369	Male	1963	0	18	0
1897796	Female	1960	0	26	0
1904838	Male	1960	0	2	0
1905415	Male	1964	0	12	0
1907900	Male	1961	0	12	0
1909552	Male	1946	0	26	0
1913586	Male	1937	0	5	0
1921099	Female	1985	0	9	0
1922674	Male	1933	0	7	0
1924011	Male	1972	0	30	0
1924076	Male	1937	0	43	0
1924736	Male	1962	0	13	0
1927052	Female	1980	0	45	0
1933762	Female	1968	0	3	0
1934352	Female	1948	0	8	0
1938025	Female	1950	0	7	0
1942145	Male	1962	0	2	0
1942279	Male	1965	0	3	0
1942844	Female	1964	1	0	0
1943450	Male	1968	0	3	0
1952764	Female	1959	0	6	0
1954025	Female	1968	1	10	0
1954984	Female	1968	0	7	0
1955464	Male	1947	0	8	0
1965754	Male	1967	0	7	0
1965783	Female	1986	0	4	0
1972724	Male	1975	0	6	0
1975478	Male	1950	1	7	0
1975702	Female	1944	0	8	0
1978495	Female	1959	1	0	0
1988255	Male	1949	0	31	0
2173682	Male	1999	0	3	0
1017562	Female	1954	0	14	0
865469	Female	1921	0	16	0
1144238	Female	1950	0	0	0
1439807	Female	1952	1	31	0
2336702	Male	1943	0	2	0
1193299	Female	1965	0	41	0
199883	Female	1967	0	11	0
849001	Female	1952	1	8	0
2155936	Male	1983	0	5	0
2195590	Female	1985	0	20	0
1161888	Male	1993	0	18	0
982681	Male	1971	0	17	1
1211995	Female	1946	0	8	0
890190	Male	1949	1	339	0
734248	Male	1965	0	131	0
2394571	Male	1948	0	2	0
819323	Male	1957	0	143	0
161636	Male	1959	0	15	0
53084	Male	1982	0	30	1
19198	Female	1949	0	7	0
1529408	Female	1969	0	27	4
812419	Male	1958	0	1	0
810273	Male	1949	3	27	0
719068	Female	1966	0	4	0
1503462	Male	1954	1	47	0
1362781	Male	1951	0	66	0
1638	Male	1946	0	5	6
1150756	Female	1954	0	48	0
1458275	Female	1962	0	14	0
825686	Male	1936	0	82	43
847080	Male	1961	1	23	0
882762	Male	1950	0	10	2
851529	Female	1958	5	121	28
89990	Female	1970	0	23	0
1144020	Female	1952	2	44	0
2470883	Female	1974	0	3	0
916802	Male	1956	0	24	0
1222485	Female	1944	0	12	0
1851844	Female	1969	0	5	0
1468439	Female	1972	1	17	0
1216042	Male	1944	0	2	0
359471	Female	1948	3	30	0
185638	Male	1968	0	7	0
1070504	Female	1948	1	34	0
1146224	Male	1966	0	31	0
910279	Male	1951	0	2	0
1280411	Male	1954	0	16	0
839760	Male	1936	1	191	0
1855954	Male	1965	0	51	0
1424972	Male	1962	0	27	0
1313660	Male	1957	0	38	0
461458	Male	1974	0	18	0
1616817	Male	1961	0	9	0
2542622	Female	1955	0	6	0
525439	Female	1952	0	11	0
2444219	Female	1969	0	3	0
1886610	Male	1957	0	5	0
1747764	Male	1946	0	16	0
1203975	Male	1957	1	3	0
1250212	Male	1974	0	30	1
1368255	Female	1953	0	62	1
1253891	Male	1972	4	31	0
249943	Female	1963	0	63	8
1251188	Male	1949	0	23	0
1480643	Male	1967	0	17	0
1341035	Male	1957	0	34	1
824267	Male	1944	0	5	0
1315034	Male	1965	0	112	0
1473540	Male	1954	2	10	0
1265775	Male	1954	0	15	0
443857	Male	1945	0	7	0
1366779	Female	1949	0	28	0
1084349	Female	1949	2	11	0
1319380	Male	1960	0	21	3
2106304	Female	1989	0	60	6
2527765	Female	1974	0	8	0
152066	Female	1956	0	17	0
1193401	Female	1942	0	20	0
131898	Male	1964	0	15	0
676122	Female	1970	0	14	0
812276	Male	1953	5	248	0
906648	Male	1943	0	17	0
1421514	Female	1953	0	14	0
1646460	Female	1989	1	6	0
1080010	Female	1974	4	39	0
378980	Male	1975	0	5	0
634579	Female	1956	0	9	0
1975234	Female	1970	0	15	0
784532	Female	1947	0	45	0
1865574	Male	1947	0	25	0
872456	Male	1946	0	46	0
1297720	Female	1967	0	5	0
1699122	Female	1949	0	25	0
1697319	Male	1953	0	11	0
1952784	Male	1958	0	10	0
917107	Male	1955	0	5	0
1398292	Male	1941	0	81	0
1184650	Male	1929	0	9	0
638714	Male	1973	0	3	0
1451817	Female	1941	1	38	0
274213	Female	1968	0	4	0
1472064	Female	1951	1	47	0
1060529	Male	1946	0	26	0
1808344	Female	1967	0	11	0
857949	Male	1935	0	3	0
1424581	Female	1967	0	19	1
1343137	Male	1961	0	19	0
89872	Male	1968	3	14	0
1458000	Male	1949	1	7	0
2370332	Male	1958	0	1	0
1581321	Female	1969	0	3	0
330545	Male	1974	0	29	0
1406350	Male	1940	1	4	0
1186892	Female	1949	1	1	0
2230563	Male	1977	0	4	0
1243449	Male	1956	0	2	0
259666	Female	1962	0	36	3
1369632	Male	1950	0	71	1
1151586	Female	1957	0	25	0
356648	Male	1945	0	84	0
630475	Female	1990	1	37	0
1127543	Male	1965	0	28	0
1124687	Male	1956	0	25	0
1124505	Male	1935	1	8	0
1458880	Male	1948	1	12	0
1145544	Female	1949	0	39	0
1311828	Male	1935	0	28	0
1461319	Male	1957	0	87	0
1783272	Female	1966	0	26	0
1783422	Female	1967	0	6	0
1784357	Male	1976	0	7	0
1785532	Male	1975	0	8	0
1786514	Female	1956	0	28	0
1789909	Female	1973	0	9	0
1791634	Male	1941	3	61	0
1792726	Male	1934	1	8	0
1794942	Female	1962	1	6	0
1799792	Male	1947	0	6	0
1799839	Male	1951	0	5	0
1800351	Female	1958	1	12	0
1811894	Female	1944	0	2	0
1813008	Female	1941	0	10	0
1814313	Female	1981	0	16	0
1815608	Male	1956	0	12	0
1819545	Female	1963	0	45	0
1834025	Male	1950	0	8	0
1850559	Male	1962	0	6	0
1850592	Female	1952	0	4	0
1865157	Female	1944	2	0	0
1868774	Male	1978	0	10	0
1873269	Female	1937	0	11	0
1878871	Male	1966	0	9	0
1879976	Male	1964	0	0	0
1884325	Male	1924	1	0	0
1885382	Female	1958	0	8	0
1890732	Male	1969	1	28	0
1913182	Female	1932	0	27	0
1917798	Male	1949	0	11	0
1921734	Male	1974	1	21	2
1934014	Male	1971	0	8	2
1935574	Male	1948	0	4	0
1938190	Male	1966	0	13	0
1949154	Male	1963	0	3	0
1953268	Male	1965	0	8	0
1956746	Male	1958	0	5	0
1972887	Male	1973	0	4	0
647384	Male	1979	0	1	0
2038306	Male	1945	0	6	0
2054785	Male	1958	0	2	0
2056632	Male	1957	0	1	0
2056670	Male	1966	0	1	0
2057204	Female	1947	1	5	0
2067762	Male	1989	0	0	0
2110996	Male	1950	0	2	0
2113553	Female	1960	0	5	0
2186768	Male	1968	0	2	0
2188171	Female	1976	0	1	0
2201606	Female	1969	0	2	0
2218391	Female	1972	0	10	0
2222196	Male	1955	0	3	0
2223023	Female	1974	0	3	0
2229574	Male	1970	0	23	0
2252413	Female	1970	0	7	0
2280320	Male	1957	0	4	0
2280790	Female	1959	0	3	0
2323477	Female	1955	0	62	0
2326143	Female	1997	3	46	1
2337042	Female	1974	0	1	0
2345904	Male	1984	0	3	0
2361007	Female	1926	0	4	0
2370348	Female	1947	0	11	0
2374127	Male	1971	0	4	0
2374531	Male	1969	0	11	0
2375087	Male	1943	0	1	0
2386130	Female	1959	0	21	0
2389294	Female	1956	0	6	0
2391872	Male	1972	0	2	0
2403761	Female	1977	0	4	0
2407374	Male	1978	0	3	0
2420807	Male	1980	0	37	0
2447250	Male	1969	0	2	0
903986	Female	1948	0	13	0
2479034	Male	1954	0	1	0
2509196	Female	1970	0	4	0
2531797	Male	1962	0	4	0
2536292	Female	1964	0	2	0
2603635	Female	1965	0	4	0
1606342	Male	1957	0	16	0
1915680	Male	1949	0	4	0
649316	Male	1968	0	7	0
2634468	Female	1949	0	1	0
612594	Male	1973	0	2	0
1698297	Female	1941	0	3	0
786194	Male	1958	0	55	0
2255323	Male	1966	1	7	0
1151475	Female	1935	0	38	0
1182816	Male	1951	3	27	0
811903	Female	1942	1	48	0
1155742	Female	1942	0	25	0
1067736	Male	1934	0	19	0
1859738	Male	1957	0	17	0
857355	Male	1939	0	113	0
806193	Female	1940	0	63	11
1345095	Male	1947	0	47	0
1345133	Male	1955	0	17	0
709599	Male	1963	0	27	0
418358	Male	1957	0	14	0
801290	Male	1954	0	170	4
1084948	Male	1949	1	14	0
1764644	Male	1940	2	37	1
2224969	Male	1968	1	12	0
1319629	Male	1960	0	71	11
1173050	Male	1934	1	3	0
583792	Male	1934	0	10	0
750369	Female	1930	0	11	0
1053979	Female	1955	0	25	0
1390816	Male	1968	0	42	0
1610885	Female	1960	0	7	0
1736130	Female	1976	0	3	0
2619578	Female	1969	0	5	2
1854579	Female	1928	2	0	0
800174	Female	1943	0	41	0
962065	Female	1943	1	214	0
1397435	Female	1940	0	1	0
2032355	Male	1973	0	2	5
724317	Female	1927	0	1	0
728417	Female	1963	0	51	0
729236	Male	1954	0	5	0
733256	Male	1935	4	0	0
733293	Male	1944	0	841	0
741731	Male	1951	1	21	0
750719	Male	1959	0	7	0
751146	Male	1956	1	8	0
753133	Female	1962	0	14	0
760491	Male	1961	0	11	0
772886	Female	1948	0	2	0
773070	Male	1958	0	8	0
773894	Female	1932	0	1	0
779889	Female	1959	0	3	0
781686	Male	1964	0	16	0
1415377	Male	1973	0	15	0
800255	Female	1945	0	1	0
800516	Female	1950	0	106	0
801227	Male	1947	1	5	0
804729	Female	1916	2	15	0
805523	Female	1923	7	0	0
807509	Male	1924	3	0	0
1441300	Male	1953	1	44	0
813569	Female	1929	0	29	0
815872	Male	1929	0	6	0
834488	Female	1925	3	26	0
839807	Female	1936	2	10	0
610191	Female	1957	0	17	0
847366	Male	1949	1	72	0
852124	Male	1938	0	18	0
863338	Male	1956	0	34	0
870837	Female	1925	0	11	0
871990	Female	1961	0	6	0
894523	Male	1938	0	15	0
899149	Male	1931	0	14	0
900599	Female	1963	2	56	0
927077	Male	1940	0	23	0
938887	Male	1949	0	33	0
944060	Male	1972	0	35	0
950416	Male	1958	0	20	0
951523	Male	1959	0	2	0
952562	Male	1944	0	8	0
954019	Female	1952	0	8	0
966264	Female	1932	3	221	0
969947	Female	1960	0	14	0
978502	Male	1968	0	34	0
1008223	Female	1957	0	12	0
1043460	Female	1936	0	50	0
1070397	Female	1947	2	30	0
1073126	Male	1935	0	2	0
1073913	Male	1931	0	28	0
1096989	Female	1938	0	25	0
1099168	Male	1950	0	70	0
1099560	Female	1937	3	224	0
1113135	Male	1969	0	35	0
1118297	Female	1949	1	24	0
1127270	Male	1965	1	2	0
1130401	Male	1941	0	25	0
1132118	Female	1938	0	47	0
1139579	Male	1958	0	13	0
1142511	Female	1930	29	272	0
1144981	Male	1944	0	61	0
1146108	Male	1938	0	30	0
1146679	Female	1927	0	12	0
1148697	Female	1932	0	3	0
717001	Male	1965	0	5	0
1157072	Male	1918	0	87	0
1157663	Male	1945	0	69	0
1482064	Male	1930	0	30	0
1489213	Male	2000	14	29	0
1489872	Male	1973	0	5	0
1494540	Male	1970	0	7	0
1497024	Male	1950	4	11	0
1498111	Female	1949	0	25	0
1499481	Male	1942	0	7	0
1499600	Male	1968	4	6	0
1501134	Male	1949	0	1	0
1505034	Female	1934	0	4	0
1509390	Female	1923	0	1	0
1511454	Male	1962	0	11	0
1518294	Male	1960	0	0	0
1524320	Male	1944	0	6	0
1528721	Male	1967	0	4	0
1530708	Female	1980	0	3	0
1536363	Female	1941	0	6	0
1594799	Male	1949	0	9	0
1556885	Male	1955	0	6	0
1569227	Female	1967	0	5	2
1584834	Female	1953	0	3	0
1586252	Male	1960	0	12	0
1585356	Male	1989	0	15	0
1586249	Female	1934	0	2	0
1587784	Female	1946	0	3	0
1589854	Male	1938	0	1	0
1593598	Female	1970	0	1	4
1606238	Male	1927	0	67	0
1610359	Female	1952	0	4	0
1628895	Female	1940	0	3	0
1634047	Male	1941	1	2	0
1648461	Female	1972	0	2	0
1652499	Male	1962	0	7	0
1666553	Male	1970	0	4	0
1674245	Female	1953	0	21	0
1675033	Male	1958	6	12	0
1678853	Male	1957	1	14	0
1681789	Male	1954	0	5	0
1704668	Male	1957	0	8	0
1707917	Male	1958	0	6	0
1710536	Female	1962	1	13	0
1722349	Male	1966	0	16	0
1727020	Male	1963	0	12	0
1733066	Female	1959	0	19	0
1736176	Female	1948	0	52	0
1740774	Female	1965	0	8	0
1747789	Male	1962	0	18	0
1747826	Male	1960	0	7	0
1748458	Female	1931	1	11	0
1752629	Female	1958	1	38	0
1760351	Male	1962	0	13	0
1762453	Female	1974	0	16	0
1769453	Female	1931	1	19	0
1773308	Male	1949	10	0	0
1777255	Female	1960	0	29	0
1336653	Male	1961	0	11	0
1337466	Male	1957	0	10	0
519009	Female	1961	1	38	0
796204	Male	1975	0	31	0
151746	Female	1963	0	6	0
873361	Male	1964	0	7	0
790880	Male	1936	0	118	0
1336460	Male	1953	0	38	0
726837	Female	1970	0	56	0
1107851	Female	1959	0	23	0
1802347	Female	1968	2	14	0
90703	Male	1960	0	10	0
2293848	Female	1970	0	2	0
899716	Male	1963	0	12	0
1358130	Male	1958	0	9	0
145426	Female	1966	0	1	0
1200158	Female	1969	4	170	0
1960461	Male	1976	0	26	0
176819	Male	1963	0	12	0
820288	Female	1947	0	12	0
143701	Male	1979	0	24	0
799258	Male	1964	0	37	0
1678992	Female	1933	0	16	0
1862335	Male	1970	0	3	0
129420	Male	1965	0	39	0
1745666	Male	1937	0	27	0
2548003	Male	1952	0	20	0
1629415	Male	1965	0	15	0
1283543	Female	1935	2	25	0
1145506	Female	1928	0	21	0
2618159	Female	1971	0	4	0
1343787	Female	1948	0	15	2
1164751	Female	1942	3	72	0
1166143	Male	1937	3	47	0
1166829	Male	1952	0	30	0
1172811	Female	1953	0	50	0
681484	Male	1957	0	2	0
1179173	Male	1932	0	24	0
1180109	Female	1948	0	26	0
1182963	Male	1929	0	21	0
1183487	Female	1944	0	21	0
1187004	Female	1926	1	28	0
1189880	Female	1951	2	9	0
1191720	Male	1934	10	32	0
1194702	Male	1921	2	29	0
1197184	Male	1950	0	38	0
1202073	Male	1953	1	4	0
1204992	Male	1945	0	42	0
1205432	Male	1952	0	3	0
1207643	Female	1956	0	10	0
1210418	Male	1943	2	19	0
1213116	Male	1964	0	11	0
1214146	Female	1932	0	6	0
1215727	Female	1946	0	8	0
1217392	Female	1967	1	0	0
1229959	Female	1935	1	6	0
1247714	Male	1966	0	61	0
1250528	Male	1955	0	7	0
1250922	Female	1960	0	19	0
1251207	Male	1947	0	0	0
1258741	Male	1954	0	19	0
1262209	Female	1954	0	3	0
1266222	Female	1935	0	8	0
1266480	Female	1972	0	25	0
1274732	Female	1928	0	27	0
1283717	Male	1965	0	14	2
1286028	Female	1965	0	9	0
1291946	Male	1962	0	8	0
1298867	Male	1957	0	5	0
1299865	Male	1982	0	1	0
1299907	Male	1967	0	7	0
1303365	Male	1948	0	2	0
1304432	Male	1961	1	21	0
1310127	Male	1942	0	7	0
1312842	Female	1945	0	33	0
1315835	Female	1940	0	8	0
1318195	Female	1944	0	3	0
1320091	Male	1955	0	2	0
1322079	Male	1942	1	21	0
1322725	Male	1948	0	5	0
1327380	Male	1968	0	11	0
1328833	Female	1956	0	1	0
1329076	Male	1966	0	15	0
1436828	Male	1939	2	9	0
1437922	Male	1944	0	1	0
1441385	Male	1945	4	6	0
1441592	Male	1941	0	18	0
1444897	Male	1941	2	33	0
1445773	Female	1952	0	9	0
1447446	Female	1944	2	8	0
1465203	Male	1946	1	9	0
1465196	Male	1935	2	0	0
1466245	Female	1916	0	19	0
1468352	Male	1943	14	20	0
875269	Male	1954	1	11	0
1474124	Male	1940	1	18	0
1478143	Male	1940	0	20	0
1479685	Male	1942	3	18	0
1356901	Female	1932	0	10	0
1359586	Female	1919	0	2	0
1360758	Male	1937	0	5	0
1367184	Male	1956	0	7	0
1375343	Male	1956	3	0	0
1384486	Female	1937	0	0	0
1393568	Male	1945	0	11	0
1394449	Female	1972	1	0	0
1397821	Male	1961	0	15	0
1397994	Male	1963	0	9	0
1400093	Male	1943	0	17	0
1401479	Male	1916	1	2	0
1404317	Male	1967	0	38	0
1415135	Female	1947	0	19	0
1415320	Male	1957	0	8	0
1416020	Female	1948	0	2	0
1421428	Male	1950	1	3	0
1421512	Male	1961	0	9	0
1428154	Male	1953	0	12	0
1431982	Male	1962	1	4	0
1433680	Female	1915	2	7	0
1065	Male	1980	0	14	0
2763	Female	1931	0	8	0
1358660	Male	1950	1	0	0
1361810	Female	1970	0	10	0
1361864	Male	1947	2	14	0
1361917	Male	1964	0	12	0
1376110	Female	1949	11	46	0
1383726	Male	1941	0	5	0
1393740	Male	1965	0	6	0
1394995	Male	1952	1	16	0
1395823	Female	1937	0	427	0
1395948	Female	1960	0	12	0
1408572	Male	1947	1	20	0
1408944	Male	1932	0	5	0
1409261	Male	1933	3	6	0
1411105	Male	1944	1	12	0
1412388	Male	1946	4	28	0
1414343	Male	1931	1	21	0
1416128	Female	1920	0	7	0
1433063	Male	1924	0	11	0
4089	Female	1990	1	1	0
4497	Male	1975	0	15	0
9323	Male	1967	0	11	0
13254	Male	1965	0	4	0
17435	Male	1951	0	4	0
20890	Male	1951	0	8	0
21301	Female	1958	0	5	0
26071	Female	1925	0	20	0
26921	Male	1929	3	0	0
32314	Male	1954	1	0	0
35527	Male	1976	0	4	0
37622	Female	1956	0	20	0
39672	Female	1936	0	2	0
41423	Male	1953	0	28	0
43184	Female	1966	1	6	0
52737	Female	1967	0	5	0
54516	Male	1952	0	3	0
58743	Male	1964	1	42	0
68124	Male	2005	2	10	0
68231	Male	1966	0	30	0
71533	Male	1970	0	3	0
77278	Female	1952	0	22	0
86179	Female	1979	1	76	0
96131	Male	1984	0	4	0
100759	Male	1970	0	28	0
102249	Female	1950	0	22	0
109924	Male	1961	0	3	0
[truncated: 3,688 more rows]

## Sheet: T2DM Onset Diagnosis
Research ID	T2DM Diagnosis Date
1250212	2019-10-07
556619	2020-07-02
2106560	2020-03-22
800187	2014-05-08
2014858	2016-08-04
733939	2008-03-30
837087	2019-01-29
1424581	2021-10-13
1853582	2005-12-03
10923	2018-09-30
978225	2006-09-07
909855	2007-07-11
746339	2016-02-08
1490829	2004-12-22
813766	2002-08-03
1743014	2016-10-13
1035238	2021-01-24
1138622	2000-10-31
1283186	2006-08-21
1507684	2020-01-06
802552	2014-08-30
732585	2019-08-09
1097846	2008-08-16
1439807	2016-07-04
849523	2004-10-07
828749	2008-01-29
913613	2007-10-15
1084349	2002-07-03
1156331	2006-04-13
799258	2004-08-01
1805025	2007-10-29
1345983	2004-04-16
1711508	2013-07-14
1648436	2014-10-06
671335	2016-05-20
318876	2018-03-20
1938823	2015-03-30
1486544	2021-02-16
2470883	2021-05-18
1334031	2017-08-04
1342312	2008-12-18
1357917	2006-12-11
14308	2019-08-09
1368395	2010-06-02
1640296	2004-06-10
1346710	2020-03-04
1164685	2017-05-14
1294691	2003-08-04
184919	2021-03-13
333091	2018-10-31
1415891	2002-09-02
1440259	2014-06-12
1176985	2014-06-14
1057800	2019-11-21
2660996	2020-02-03
1080010	2015-09-18
1168790	2017-07-03
1172098	2007-06-20
1174402	2000-10-04
1175649	2010-08-24
1176935	2004-04-03
1181004	2000-05-17
1183487	2002-05-18
1183694	2007-11-15
1183862	2003-07-04
1184230	2021-02-10
1184959	2002-10-13
1185784	2003-11-21
1187288	2000-11-15
1197184	2002-12-28
1201035	2000-05-29
1201196	2001-02-16
1203100	2001-10-25
1203975	2014-05-29
1214146	2005-08-01
1215968	2004-05-28
1218819	2002-10-12
1220237	2007-04-25
1224306	2006-03-18
1227032	2003-07-24
1227543	2018-05-09
1228161	2014-07-12
1234002	2007-04-15
1239107	2004-05-04
1247595	2004-02-02
1250528	2006-08-28
1251039	2003-01-19
1251207	2005-06-11
1256037	2004-11-11
1258895	2004-02-24
1263950	2018-10-25
1266222	2003-03-01
1266808	2003-02-05
1268469	2010-10-01
1269298	2009-07-08
1273124	2010-07-01
1278147	2016-07-23
1280026	2005-08-10
1286028	2017-09-09
1286603	2006-03-13
1287496	2003-09-08
1288100	2007-10-19
1294852	2003-08-01
1299907	2008-02-15
1303365	2013-06-15
1304201	2008-07-31
1305573	2002-02-23
1305880	2006-04-15
1306116	2006-08-28
1310260	2015-12-07
1313193	2001-12-08
1313993	2001-12-27
1320688	2006-05-10
1329076	2008-01-01
1329137	2002-04-28
1433864	2008-07-26
1447368	2002-04-08
1449222	2019-05-15
1450369	2004-06-23
1455013	2003-02-15
1455074	2001-04-24
1455574	2002-03-18
1456017	2008-06-23
1456510	2005-12-09
1457546	2005-11-10
1458275	2018-01-18
1462751	2000-01-27
1463648	2001-08-24
1466245	2002-06-06
1467631	2003-06-04
1473122	2004-11-12
1473540	2003-03-05
1478695	2017-10-02
1479313	2008-06-03
1479667	2005-12-15
1350104	2009-05-02
1353526	2004-01-02
1355241	2008-05-20
1357120	2016-04-08
1358660	2009-08-04
1358817	2006-04-03
1367184	2015-01-03
1375615	2003-10-23
1380709	2003-09-22
1381320	2008-04-27
1387336	2015-01-09
1393052	2005-03-01
1394449	2001-08-14
1414151	2006-05-09
1414880	2000-08-20
1419367	2002-10-02
1421514	2006-12-23
1423243	2004-03-26
1424315	2002-08-20
1424497	2003-12-09
1424972	2014-08-30
1425101	2008-12-19
1065	2018-04-13
2308	2013-09-29
2533	2007-07-11
13254	2019-03-23
19106	2017-10-21
32299	2007-05-04
34046	2007-07-05
34146	2004-05-03
35893	2010-07-28
37622	2009-08-23
40162	2002-11-19
41423	2006-07-06
45410	2010-02-22
45510	2008-05-24
48443	2013-07-06
52737	2018-12-30
58178	2013-04-03
68124	2016-03-07
68231	2014-04-20
84968	2014-08-03
86179	2021-11-06
87315	2016-09-26
99658	2010-03-24
102659	2009-03-10
106603	2018-05-11
108807	2017-03-07
112108	2010-11-11
114509	2019-11-08
134311	2010-06-05
144707	2016-05-10
145618	2015-03-26
148240	2015-01-16
149001	2016-10-31
163473	2018-08-19
168289	2016-06-03
170175	2016-06-20
172951	2010-06-16
173955	2009-12-08
173994	2015-03-17
179653	2013-05-03
182729	2015-06-17
185637	2017-12-09
186991	2007-12-04
187291	2016-03-04
188445	2014-10-28
189013	2020-03-14
198948	2007-11-02
201138	2015-08-09
201838	2016-05-23
210712	2008-06-04
214781	2010-02-11
215124	2015-02-28
222262	2014-04-20
222494	2007-07-18
224041	2008-01-18
226138	2007-08-03
226613	2015-08-06
232172	2007-09-19
232722	2018-12-12
233047	2016-06-01
245590	2013-04-07
254400	2016-01-05
255611	2009-07-23
261459	2015-01-13
263810	2009-10-14
263842	2015-05-21
269422	2018-06-18
274213	2013-04-11
283344	2013-05-15
283762	2008-05-09
300792	2014-12-22
307973	2014-01-03
309995	2013-11-24
313421	2009-09-08
317136	2010-08-31
321091	2018-01-14
322802	2017-10-04
323431	2018-12-08
323520	2017-10-10
323774	2018-07-15
332287	2018-10-11
333409	2014-08-06
343051	2019-07-31
345916	2015-06-18
347002	2013-08-20
354608	2019-09-26
363057	2013-05-24
376057	2018-09-13
381505	2014-06-09
392794	2017-11-05
400282	2014-08-29
400743	2010-04-18
435310	2020-02-26
441087	2018-11-09
442055	2017-01-12
445599	2019-09-02
445613	2018-10-25
445806	2015-11-09
449911	2018-12-08
451847	2016-03-30
456663	2013-02-20
462036	2018-04-23
475754	2014-04-06
477469	2019-03-29
483099	2019-03-17
483292	2019-11-04
487722	2013-09-06
495442	2018-05-17
496914	2015-10-29
500465	2018-10-03
504502	2016-07-27
525040	2015-12-31
525476	2017-06-22
541727	2015-08-27
550519	2014-05-24
553609	2017-10-18
558543	2016-08-10
560547	2018-05-02
581046	2014-04-26
583511	2015-04-26
584054	2010-07-30
593128	2018-10-26
598669	2019-12-26
600923	2014-08-03
609329	2015-06-15
613359	2015-03-10
631114	2020-10-31
634515	2014-03-25
636662	2015-08-20
649316	2018-10-23
656436	2016-09-06
804458	2008-10-17
679664	2013-11-14
689406	2013-11-26
705036	2018-07-18
708769	2019-03-19
714535	2014-08-21
716107	2014-01-01
716539	2019-09-17
719390	2013-12-20
723745	2015-12-18
728414	2014-03-31
730897	2008-06-27
731658	2013-04-04
731708	2000-09-28
733937	2006-05-25
734248	2006-12-31
737163	2006-02-28
738017	2013-06-11
738578	2014-07-17
741125	2001-04-24
744608	2002-10-05
746666	2002-12-10
748220	2015-05-16
749349	2000-01-30
751146	2003-12-17
751821	2002-07-24
751896	2004-04-18
753768	2004-04-12
758898	2007-11-21
769451	2001-06-05
773070	2015-12-13
777500	2001-05-31
778418	2000-10-23
780351	2002-03-29
788078	2013-11-30
791972	2013-06-03
792415	2009-11-21
793569	2006-10-19
797177	2004-07-15
781501	2008-01-07
799085	2014-06-05
799685	2001-09-03
802411	2004-08-16
802636	2015-04-14
803897	2000-08-13
804415	2007-12-19
804658	2006-07-10
805283	2000-05-08
808109	2000-04-05
808902	2001-12-11
810724	2015-04-20
815411	2004-08-26
815872	2007-10-04
817183	2017-02-25
818694	2000-05-30
831412	2004-09-30
832341	2002-10-19
834488	2003-10-12
836853	2007-09-06
837228	2000-12-30
841451	2000-07-24
844523	2005-06-19
847699	2015-01-11
847774	2006-05-29
849957	2000-02-25
851093	2002-12-22
851100	2002-08-07
852729	2003-06-05
855630	2003-08-03
857938	2008-07-24
859817	2005-03-19
861160	2001-03-08
861178	2000-05-23
861957	2002-02-17
863868	2000-05-27
866301	2000-08-21
867923	2013-03-25
873982	2018-08-07
880748	2000-06-01
882345	2002-11-26
882502	2007-02-12
892784	2015-08-23
895556	2002-12-07
899032	2010-06-25
903855	2003-04-07
905777	2001-03-31
906309	2003-07-31
907992	2002-12-27
913740	2005-05-01
922264	2002-01-25
925779	2002-04-04
925797	2000-08-13
928580	2000-09-29
931020	2000-07-31
938147	2000-07-16
938958	2005-03-08
941041	2020-02-27
943377	2001-06-10
944481	2007-06-12
952562	2002-04-23
955756	2006-11-01
961411	2019-08-22
965523	2007-03-30
973497	2004-10-29
978502	2009-02-28
983964	2002-06-28
990080	2010-12-13
992931	2016-02-10
997429	2006-02-15
1001362	2001-08-04
1009468	2010-05-02
1028420	2006-12-08
1032014	2000-07-01
1037169	2005-12-19
1043460	2008-01-13
1057936	2000-10-17
1067060	2013-10-09
1073126	2007-06-23
1088452	2000-03-12
1095854	2018-08-02
1109869	2000-09-27
1110655	2003-10-14
1113084	2000-06-03
1115967	2001-03-19
1116539	2001-02-02
1120658	2009-11-10
1121901	2010-07-24
1122094	2006-01-20
1132858	2003-04-16
1138031	2020-02-01
1144790	2001-04-04
1145358	2010-07-12
1146108	2005-11-17
1146419	2003-03-07
1148991	2000-01-25
1150756	2019-11-02
1152024	2016-01-24
1157072	2001-05-25
1159655	2009-10-28
1161888	2020-03-16
1163656	2000-09-03
1480292	2008-11-28
1482064	2002-08-07
1485915	2000-02-28
1489159	2013-05-28
1494521	2005-08-02
1496136	2006-12-22
1497004	2001-05-05
1498744	2006-08-14
1499401	2015-03-06
1501134	2000-09-19
1501702	2000-10-04
1504399	2001-04-12
1505978	2014-10-05
1509379	2004-11-07
1509390	2001-06-01
1511187	2015-09-03
1515345	2006-10-18
1517635	2014-01-03
1517946	2016-01-11
1524805	2015-05-18
1525541	2013-09-19
1525584	2013-09-11
1545504	2013-03-26
1546608	2013-09-29
1561541	2021-03-19
1565135	2019-05-27
1570036	2018-04-13
1576549	2017-12-03
1578546	2014-04-17
1585905	2013-09-24
1586248	2015-07-01
1586348	2014-12-04
1586802	2015-03-22
1587520	2014-02-06
1587745	2014-01-01
1590185	2015-06-12
1591128	2014-11-10
1597762	2015-04-05
1599109	2015-08-17
1605618	2007-08-23
1607122	2018-01-03
1611502	2004-03-17
1615989	2006-02-18
1620201	2015-10-29
1620719	2005-02-07
1621294	2004-05-11
1621312	2013-10-27
1621580	2014-01-13
1631858	2007-06-04
1638517	2007-02-19
1641014	2018-02-11
1642547	2019-10-24
1651764	2004-12-23
1652471	2009-07-04
1657519	2007-08-11
1662017	2017-03-04
1667840	2015-08-27
1670244	2019-08-28
1670841	2005-04-12
1671073	2013-02-21
1674899	2019-01-10
1675560	2004-09-20
1676982	2014-01-15
1678136	2013-10-02
1679579	2014-01-01
1681144	2006-11-20
1684609	2016-03-25
1685127	2007-05-19
1689132	2004-08-21
1694748	2006-04-07
1696634	2018-07-01
1698138	2007-06-21
1699510	2015-06-10
1708677	2016-06-10
1710288	2005-01-05
982471	2005-12-06
1717919	2006-06-12
1719173	2006-12-17
1720223	2008-07-08
1721945	2005-03-02
1722349	2014-01-30
1723774	2008-03-14
1724453	2005-03-03
1726986	2010-05-02
1733970	2005-04-04
1736135	2006-02-04
1736996	2006-09-24
1737271	2009-03-21
1740029	2005-12-24
1740311	2020-09-24
1741944	2005-03-11
1746663	2007-11-25
1752629	2005-07-29
1755866	2016-07-17
1759942	2005-12-22
1767955	2016-02-23
1768523	2010-03-18
1776161	2014-01-10
1786514	2009-04-03
1787050	2005-04-08
1789951	2007-06-23
1805716	2016-02-26
1808374	2017-02-22
1815126	2007-09-04
1815337	2017-09-11
1816194	2020-01-06
1817359	2006-10-14
1819545	2005-10-09
1822146	2016-03-09
1826726	2013-06-26
1828787	2018-02-22
1832074	2006-09-24
1832542	2015-11-12
1835625	2013-04-20
1843338	2017-11-24
1843831	2010-02-22
1846714	2008-12-11
1847557	2010-02-20
1850983	2019-08-18
1851844	2017-06-27
1858535	2005-10-31
1860243	2005-10-11
1861418	2006-02-10
1861965	2006-01-31
1863240	2006-02-11
1867552	2006-02-07
1868774	2016-05-23
1871339	2016-08-21
1876001	2013-06-11
1879334	2005-12-01
1880774	2007-03-23
1883864	2015-05-25
1884325	2006-02-24
1889523	2017-03-01
1891159	2006-07-22
1891559	2016-02-15
1893088	2021-02-13
1895546	2017-09-12
1895982	2017-02-01
1896807	2007-02-27
1904838	2016-10-16
1911240	2006-08-05
1915241	2007-10-31
1923683	2008-02-08
1924076	2015-06-20
1924719	2013-07-09
1925569	2015-08-02
1926898	2008-03-31
1927770	2016-12-24
1930031	2017-12-11
1933536	2019-06-04
1936083	2018-01-01
1936494	2016-03-03
1946454	2018-04-07
1947715	2014-05-08
1950405	2006-12-25
1952927	2008-03-06
1956746	2017-07-23
1964670	2015-03-14
1989924	2019-01-01
2005239	2015-10-26
2010394	2015-07-27
2013084	2017-07-18
2014220	2018-11-05
2022037	2018-12-09
2038306	2017-09-17
2052442	2019-10-13
2054389	2016-04-15
2067175	2016-01-09
2092547	2016-01-15
2096873	2018-03-25
2113553	2016-06-17
2118851	2016-05-26
2119233	2016-08-24
2136592	2013-02-16
2146784	2018-05-24
2384336	2020-02-05
2187607	2020-05-31
2190372	2017-04-09
2196763	2017-11-28
2217255	2015-02-12
2218391	2017-06-22
2219877	2017-03-31
2223864	2017-06-13
2239608	2019-05-30
2241226	2013-08-17
2243309	2015-07-15
2243466	2016-03-17
2255323	2018-04-26
2257574	2014-06-19
2265419	2016-11-22
2271074	2018-12-11
2277726	2015-12-09
2280320	2019-01-31
2280459	2016-09-15
2285332	2016-06-13
2299840	2019-09-12
2315148	2017-01-04
2328309	2017-03-23
2335354	2018-01-13
2335636	2019-11-12
2343967	2021-03-10
2344317	2018-12-01
2350283	2017-01-16
2352030	2018-01-08
2356821	2016-04-24
2370332	2020-05-04
2371993	2017-02-04
2375087	2016-09-21
2377870	2017-11-19
2392803	2015-08-04
2393671	2017-03-01
2394571	2016-05-07
2410147	2018-01-18
2428367	2018-02-16
2432300	2017-04-06
2435069	2015-01-22
2439663	2017-11-26
2441160	2015-05-11
2452538	2018-04-08
2458665	2018-09-03
2470915	2018-09-28
2473412	2018-06-06
2508976	2018-10-01
2531440	2018-12-11
2531797	2020-01-05
1586249	2014-08-05
1587126	2013-10-15
1588489	2020-01-18
1604240	2003-11-19
1610556	2004-03-24
1610785	2005-12-17
1610885	2013-05-29
1611660	2003-11-14
1614863	2004-05-09
1621347	2013-02-17
1626359	2004-01-21
1628631	2009-11-27
1631973	2003-11-10
1634047	2004-04-17
1636285	2004-04-13
1638232	2006-12-10
1641001	2014-08-28
1642610	2004-05-29
1644786	2004-10-31
1647958	2005-07-26
1650700	2005-07-14
1651136	2017-01-20
1652499	2019-06-13
1657979	2010-05-05
1663359	2013-04-18
1666310	2004-09-14
1669545	2015-05-15
1672183	2016-01-04
1676306	2005-01-18
1676506	2005-03-21
1676729	2006-12-05
1677440	2016-01-16
1678333	2005-12-09
1679203	2017-04-07
1683858	2004-10-16
1690978	2004-10-06
1691303	2016-11-15
1697319	2008-07-01
1698055	2004-09-03
1698591	2015-09-29
1700029	2020-11-01
1703644	2016-03-21
1704314	2008-04-22
1705073	2010-07-20
1707917	2008-11-21
1708426	2013-08-27
1709294	2004-11-11
1711761	2015-05-14
1714944	2008-09-22
1715578	2017-09-05
1716237	2005-04-18
1719154	2017-09-04
1721628	2015-06-03
1722421	2006-03-29
1730420	2015-08-21
1734655	2008-05-06
1734791	2005-04-29
1734955	2014-07-15
1740046	2015-03-27
1742454	2006-04-10
1746587	2020-06-06
1751503	2009-06-08
1766443	2017-03-13
1769453	2007-05-19
1771087	2007-07-20
1773270	2013-12-09
1775001	2016-01-09
1778118	2007-07-26
1778677	2008-07-12
1781458	2018-09-26
1783732	2006-08-17
1784357	2018-11-23
1784795	2007-02-05
1785168	2017-07-11
1787837	2016-08-09
1789909	2009-01-11
1790850	2015-06-30
1795366	2006-02-23
1795855	2005-03-18
1800069	2007-05-20
1801773	2005-01-07
1802875	2004-12-23
1802945	2016-11-26
1805024	2020-01-29
1805558	2004-12-20
1806894	2015-04-12
1807766	2007-05-05
1821429	2019-07-06
1828420	2015-01-31
1834370	2007-11-11
1836937	2006-03-29
1844698	2007-12-29
1845525	2008-08-18
1846531	2010-09-15
1851511	2019-08-07
1852179	2007-04-04
1857902	2005-11-04
1860033	2015-03-22
1867053	2017-08-04
1867185	2006-06-27
1868764	2017-07-20
1869736	2009-05-18
1871940	2018-01-30
1872642	2015-10-18
1873269	2008-05-17
1874071	2017-05-08
1879496	2018-09-07
1882025	2006-12-23
1888454	2005-09-13
1890392	2006-07-16
1895465	2020-05-20
1898880	2006-02-25
1905198	2016-06-14
1909601	2013-12-26
1910939	2008-02-08
1911548	2016-03-22
1913586	2006-06-14
1914883	2016-03-06
1917798	2009-07-19
1920933	2015-12-30
1921099	2019-08-01
1921101	2009-11-28
1922203	2007-12-05
1928194	2016-08-05
1928789	2018-12-23
1934403	2016-12-18
1935780	2015-11-15
1936207	2008-04-15
1938190	2017-03-04
1942100	2018-06-14
1944140	2007-06-02
1947112	2015-04-20
1949154	2018-10-03
1949277	2015-09-10
1952764	2013-09-04
1952855	2016-04-24
1954025	2016-03-31
1955561	2007-11-25
1956697	2017-12-30
1959078	2016-01-12
1963358	2019-01-21
1963953	2013-05-08
1964694	2007-02-02
1967200	2015-09-10
1976728	2007-03-23
1980697	2007-12-28
1981835	2009-03-17
647384	2021-01-03
2011379	2016-03-08
2015366	2017-12-27
2017806	2019-08-09
2022209	2014-10-24
2032941	2015-08-31
2033073	2015-08-31
2053127	2017-10-24
2054867	2014-07-15
2054901	2019-08-16
2061060	2017-12-25
2063957	2016-01-15
2110996	2019-11-06
2114738	2017-04-21
2123664	2018-07-10
2132954	2019-09-02
2142275	2013-05-08
2149834	2017-12-16
2186768	2017-02-19
2189437	2018-07-05
2192720	2014-04-11
2194122	2013-01-22
2199338	2014-12-05
2204843	2016-10-04
2207726	2019-05-31
2213910	2018-06-13
2216954	2016-01-18
2218717	2017-11-29
2220930	2016-11-25
2236272	2018-12-15
2254215	2018-01-09
2261272	2014-07-30
2268519	2014-12-16
2274612	2013-11-01
2276309	2017-02-05
2278386	2014-09-18
2279651	2015-06-13
2283166	2014-01-20
2283768	2015-09-26
2284431	2016-11-01
2298335	2018-04-08
903986	2001-08-01
2326143	2018-01-05
2328958	2016-08-24
2343259	2019-04-06
2345904	2017-01-14
2349618	2016-12-13
2350677	2015-01-02
2351981	2018-01-29
2353219	2016-08-14
2360378	2019-03-03
2361007	2018-02-28
2390919	2014-09-22
2391289	2018-08-14
2393695	2018-12-31
2396210	2015-12-17
2396278	2019-02-04
2397741	2018-03-30
2400858	2016-08-27
2407374	2017-10-07
2423052	2018-01-14
2430136	2015-04-27
2447250	2019-08-11
2454672	2018-03-30
2455933	2019-10-15
2456042	2019-02-10
2463987	2019-09-04
2474115	2018-11-19
2474919	2018-05-29
2489000	2018-12-12
2498056	2020-07-07
2501255	2019-03-14
2511728	2018-09-23
235086	2017-12-04
2563093	2019-06-28
2602099	2019-08-05
2605109	2019-08-24
2616441	2019-08-24
2619958	2019-10-05
2621185	2019-10-10
2652269	2020-01-09
2681683	2021-10-27
803569	2003-12-17
1465085	2015-05-30
1132648	2014-12-04
124877	2013-06-27
799770	2004-11-12
1153965	2015-05-20
2317789	2020-02-21
1759893	2014-05-20
1921878	2019-09-16
1452217	2018-12-03
1789341	2009-06-21
1067736	2021-11-05
865139	2007-08-02
1505161	2000-03-29
1911280	2007-10-15
1500488	2002-01-21
1167308	2003-01-27
1735325	2016-10-18
2258893	2019-11-05
914650	2005-11-16
1369632	2015-05-16
854820	2017-06-07
1387080	2009-05-14
1508678	2004-11-14
1096473	2002-08-27
1366779	2005-02-03
1208356	2014-04-05
1890481	2017-01-13
19198	2009-10-27
731582	2002-11-13
1093104	2007-12-25
1198819	2003-07-16
1210387	2013-09-22
1216042	2007-02-13
1344521	2002-05-02
1437418	2015-02-15
1652029	2013-09-27
2498290	2020-03-14
2523862	2019-01-05
1048050	2009-11-16
1122443	2006-03-27
2131579	2017-09-28
1503462	2000-12-27
914341	2016-04-17
1850441	2006-08-06
1027383	2004-03-01
1604974	2018-05-13
1791554	2016-04-13
1853583	2007-08-13
1351439	2006-12-17
152066	2010-11-07
1233847	2009-05-09
708071	2019-11-03
1805628	2005-02-23
1341490	2015-12-05
1336359	2003-03-30
1363869	2007-03-01
140264	2018-04-26
1151104	2010-06-13
1236721	2004-09-20
2728809	2021-06-24
1458880	2007-05-13
1975864	2016-09-08
96663	2013-12-06
1263044	2013-10-23
1338282	2002-06-30
857313	2013-01-13
840199	2017-07-15
52356	2014-05-12
1223783	2013-07-05
1866264	2013-10-10
1470478	2013-01-13
1164489	2008-02-02
1166446	2008-07-07
1166829	2000-07-08
1168752	2001-09-21
1169671	2007-12-21
1169986	2001-10-21
1170254	2006-09-23
1171575	2000-06-12
1171724	2001-06-14
1172811	2015-05-07
681484	2017-05-21
1179380	2001-07-31
1180769	2009-12-20
1180950	2000-10-15
1193401	2013-04-05
1194339	2003-08-29
1196326	2000-10-04
1196677	2001-03-11
1197228	2002-05-22
1199600	2002-09-13
1205050	2006-10-24
1205569	2017-08-19
1208677	2019-08-13
1209581	2015-10-16
1215146	2004-06-25
1216382	2016-09-24
1218001	2013-11-03
1218856	2004-05-28
1219890	2006-04-22
1221360	2014-12-06
1242839	2004-04-09
1244694	2010-08-24
1248353	2009-08-07
1253901	2003-08-08
1255858	2003-05-25
1256443	2003-03-08
1257862	2006-08-03
1260838	2005-12-30
1261336	2017-04-11
1262025	2019-10-23
1269275	2014-01-14
1280826	2008-11-22
1283717	2007-09-18
1284134	2013-01-27
1285606	2008-07-14
1287627	2016-03-15
1290650	2004-03-25
1292239	2007-10-31
1294009	2015-08-18
1295481	2003-09-17
1297755	2005-08-13
1304739	2015-09-23
1307998	2019-02-06
1310387	2008-06-05
1316958	2005-01-18
1319630	2015-06-10
1325933	2002-07-03
1327803	2002-05-29
1328890	2006-12-29
1437922	2014-06-11
1444089	2002-12-07
1447446	2001-07-01
1453062	2009-03-26
1454549	2002-06-03
1458844	2014-02-18
1460065	2016-05-26
1464777	2000-04-08
1465196	2002-01-01
1466768	2000-08-18
1468521	2017-05-16
1473318	2002-05-08
1473637	2007-11-19
1479000	2000-01-24
1479685	2005-04-15
1350316	2016-10-04
1353709	2019-12-12
1354543	2009-08-14
1355732	2016-06-09
1360057	2009-03-29
1361163	2017-04-24
1365773	2005-10-05
1371457	2008-08-27
1372976	2015-11-24
1373661	2020-05-16
1374416	2009-10-21
1384927	2016-12-20
1386416	2002-02-25
1386650	2003-04-10
1386914	2017-10-24
1393568	2005-08-04
1394117	2018-03-31
1395823	2002-07-17
1396574	2007-08-28
1400133	2009-08-31
1401354	2004-11-08
1403111	2001-05-14
1408944	2000-06-08
1409261	2000-07-05
1410946	2003-03-29
1414943	2004-01-19
1415911	2005-11-14
1416128	2001-01-22
1417215	2002-04-02
1421512	2010-12-22
1425420	2015-09-29
1425824	2001-05-05
1430704	2004-11-02
1432372	2015-08-15
9323	2016-05-30
20655	2001-09-06
24948	2008-03-24
857949	2006-03-22
26071	2001-10-13
26218	2003-04-20
32285	2021-02-12
35361	2016-01-13
35527	2009-02-12
40741	2010-08-30
49433	2007-12-26
51841	2010-02-13
88056	2013-11-17
93974	2013-05-04
110499	2020-10-09
132044	2021-02-17
140732	2019-12-09
155125	2013-09-20
162428	2019-03-31
168157	2015-03-29
168712	2019-09-15
172686	2009-04-16
174060	2017-01-27
174241	2015-08-28
174960	2014-10-29
175477	2010-05-02
183516	2009-03-28
185488	2013-11-21
185675	2016-04-13
191223	2014-07-11
192842	2014-09-04
196888	2008-09-05
199075	2015-05-10
211394	2010-08-07
220303	2019-03-10
221254	2013-03-02
224013	2018-08-03
225815	2015-12-24
226887	2007-08-02
231431	2016-03-04
240457	2020-11-02
248245	2007-12-26
253993	2019-09-25
256048	2008-01-29
269220	2009-08-19
275319	2018-06-05
279716	2016-06-26
284243	2011-01-07
284496	2009-03-14
284760	2014-02-18
286583	2015-06-09
295907	2016-04-28
303212	2016-04-07
305901	2016-01-15
311068	2018-02-23
312804	2016-02-01
318907	2019-12-06
320073	2016-06-05
320190	2018-09-24
324438	2016-12-16
324689	2013-10-29
329084	2010-10-27
344743	2017-08-05
348100	2015-01-29
375444	2018-03-18
375461	2014-07-13
376331	2018-02-01
376963	2015-11-18
377735	2014-06-18
379890	2019-08-15
383700	2017-06-23
406613	2010-07-12
409655	2015-12-28
418326	2010-06-24
432651	2019-12-04
433151	2018-12-01
442245	2015-01-23
442779	2015-03-20
445885	2018-02-07
447259	2015-02-23
451118	2008-11-22
456447	2020-01-28
470085	2015-04-15
483170	2015-03-11
485044	2017-07-31
486948	2016-10-18
488688	2015-08-20
496376	2017-10-15
497127	2009-01-09
498499	2015-12-31
500986	2019-07-20
504098	2015-03-29
504445	2017-11-27
506938	2014-06-26
518387	2019-08-21
520961	2018-03-14
525439	2019-11-19
549571	2013-02-14
556455	2021-02-28
560131	2016-01-26
562022	2015-02-24
566064	2020-01-27
577247	2015-05-27
583833	2018-01-22
584782	2013-11-02
586973	2015-09-18
590115	2017-12-09
590249	2016-02-02
591602	2013-10-16
594427	2010-03-23
603651	2018-02-18
606091	2018-08-20
610454	2018-07-16
612594	2019-02-15
630844	2014-07-26
644897	2019-11-13
652855	2017-01-16
653506	2018-12-10
674545	2017-01-05
681582	2015-12-25
682537	2017-04-07
716025	2014-03-25
716478	2015-06-17
716714	2018-11-20
724317	2014-12-08
729546	2018-09-27
731786	2007-08-06
733256	2003-02-03
733356	2001-06-27
734328	2003-08-04
734811	2013-01-28
739374	2002-03-29
741731	2006-03-09
752746	2001-06-04
761119	2003-10-04
762102	2010-12-18
765178	2003-10-08
765963	2002-06-11
769758	2000-03-09
780054	2005-04-20
780286	2005-12-27
787272	2005-02-28
789846	2009-11-04
792220	2008-10-17
793554	2007-10-08
793839	2015-11-23
795779	2005-12-01
795913	2009-05-15
795962	2002-05-27
797268	2001-08-28
801095	2000-06-02
801227	2001-07-08
805673	2000-01-10
807509	2002-12-15
808279	2005-03-24
808513	2000-02-26
809249	2000-05-13
813310	2001-02-08
816050	2005-01-01
819947	2002-11-21
824893	2000-03-06
826312	2016-08-05
828620	2003-06-01
832513	2009-01-27
836372	2007-03-01
838197	2006-11-26
844096	2001-08-21
844111	2001-09-19
847070	2003-01-07
847085	2018-03-13
848055	2014-03-17
851450	2013-10-02
853920	2001-05-25
857164	2002-09-29
858466	2002-05-10
861476	2007-11-23
862329	2021-07-09
863312	2000-12-20
863597	2000-06-14
865469	2007-12-30
867224	2017-09-12
867911	2004-06-23
867945	2004-01-10
868496	2001-10-18
872672	2019-04-25
873893	2000-04-30
874393	2001-02-03
874476	2001-09-25
875246	2007-02-08
877888	2006-10-01
878771	2000-08-29
881430	2005-01-19
894685	2000-07-12
896587	2001-04-19
900599	2003-10-01
905781	2006-01-18
907519	2000-02-13
909340	2007-05-24
913316	2009-02-12
915107	2008-08-11
928892	2007-12-11
935261	2005-11-17
943181	2007-12-30
946257	2000-05-24
949114	2001-12-29
966264	2006-01-18
972197	2013-01-17
974754	2020-07-09
977979	2000-12-03
983695	2000-09-07
991547	2000-09-25
991764	2001-04-28
1008580	2009-06-03
1008646	2007-04-12
1009095	2002-09-12
1013458	2002-05-13
1015362	2015-09-24
1026762	2005-09-22
1034467	2015-08-10
1036422	2019-02-16
1042923	2002-09-20
1043223	2001-08-15
1045144	2007-07-08
1047318	2000-10-27
1048554	2005-06-27
1050845	2001-01-13
1053468	2004-02-12
1059535	2002-08-17
1063413	2013-01-29
1066638	2009-08-15
1067759	2002-10-01
1070397	2004-08-16
1080359	2009-02-04
1090334	2003-12-09
1090568	2015-11-20
1092240	2019-12-05
1093593	2007-05-03
1099560	2004-11-21
1110741	2017-02-10
1110860	2001-11-07
1111175	2000-06-07
1112915	2004-05-27
1114153	2005-09-18
1118297	2016-01-07
1121354	2008-07-29
1124996	2004-12-23
1127270	2010-06-23
1128993	2001-05-07
1132118	2004-03-12
1134356	2000-08-23
1137415	2016-11-02
2542622	2019-11-02
2586231	2019-12-10
2593301	2019-06-22
2604340	2019-09-01
2627436	2020-03-01
2642351	2019-12-05
2648099	2020-08-07
2658020	2020-01-17
2678376	2020-12-20
962065	2014-03-10
1078474	2018-03-07
187341	2018-07-13
1122219	2017-11-26
2214193	2019-05-26
2328766	2019-11-22
1234370	2005-06-02
819323	2006-02-05
834406	2005-03-09
1660102	2009-09-23
1480110	2000-04-24
2258099	2021-02-02
1070504	2010-07-06
1630722	2017-08-12
963944	2008-03-09
1339279	2009-08-11
2770760	2021-11-19
2238722	2016-02-02
1406106	2006-06-03
284473	2019-12-06
1345095	2004-08-24
1338547	2002-05-26
1332052	2004-12-13
879437	2013-03-06
2263197	2014-03-21
851529	2013-01-24
504602	2013-04-19
2232713	2019-09-13
720862	2015-07-28
752732	2002-05-10
1827362	2015-09-12
513126	2019-12-22
1813997	2007-08-15
805576	2002-07-21
1022947	2004-09-20
1131368	2005-04-28
2117729	2019-10-10
890190	2005-03-17
1445328	2009-05-18
1135530	2010-06-14
1597455	2017-05-09
1672245	2014-01-23
949990	2016-11-05
1227264	2020-10-07
861028	2009-02-07
813021	2002-08-05
978777	2007-02-21
887836	2007-06-06
2282467	2019-08-18
760027	2014-04-18
1858889	2019-06-27
2333975	2018-07-28
1434475	2004-12-25
5491	2017-05-27
978059	2004-10-29
840672	2010-12-20
1011715	2014-10-22
641285	2017-05-24
356648	2018-10-31
811903	2003-02-17
48536	2015-08-01
159061	2014-05-03
29683	2015-10-02
875269	2001-10-08
1847099	2016-01-06
1340777	2006-08-19
1343660	2004-02-13
663128	2015-08-09
1372106	2005-12-24
1358125	2005-08-17
15086	2010-07-27
1351805	2003-01-03
1084716	2015-06-27
1263363	2006-12-25
1055529	2005-02-14
202825	2016-09-01
837304	2005-08-09
2497454	2018-12-21
168129	2016-06-20
1464183	2017-03-15
730312	2005-11-19
2226512	2020-01-07
1343819	2007-11-18
1166340	2014-04-15
1174328	2001-07-21
1174789	2007-09-27
1175993	2001-03-25
1182216	2000-06-15
1182818	2002-07-31
1184015	2000-01-13
1186528	2004-09-13
1186687	2001-05-07
1189002	2005-02-12
1189102	2001-04-25
1189193	2001-04-23
1189463	2005-04-06
1189731	2000-10-15
1195418	2005-10-01
1200636	2000-02-01
1200659	2016-10-24
1201672	2004-10-29
1203106	2013-12-16
1207643	2007-01-10
1214365	2007-05-08
1222485	2004-01-13
1225634	2006-10-03
1225895	2015-10-05
1227799	2004-11-24
1231152	2003-04-17
1248489	2002-12-20
1250863	2015-05-29
1253882	2013-09-26
1254948	2004-02-14
1257549	2020-02-16
1260130	2004-11-23
1266480	2015-10-23
1279916	2017-08-23
1280411	2004-11-24
1294258	2018-03-01
1295158	2020-08-04
1299161	2015-07-06
1299865	2015-04-16
1308991	2007-01-08
1309021	2006-12-13
1310127	2009-08-03
1312833	2016-03-07
1312842	2008-05-03
1314212	2018-05-09
1317113	2005-04-12
1317547	2003-08-11
1319283	2004-12-12
1322725	2007-06-09
1327380	2010-10-10
1433931	2005-12-11
1435042	2000-05-05
1435803	2013-10-22
1438720	2001-12-27
1439320	2009-04-11
1439981	2000-03-12
1439992	2009-06-28
1441385	2000-08-10
1444897	2003-11-07
1446833	2002-07-16
1449977	2000-10-16
1455825	2014-01-22
1458976	2001-11-02
1463579	2009-07-24
1464290	2000-07-25
1465860	2004-07-16
1466160	2015-12-03
1466955	2000-03-26
1467291	2006-03-14
1468125	2006-06-25
1475822	2000-12-11
1350844	2002-10-11
1351012	2017-04-27
1353452	2005-10-23
1361810	2016-11-09
1362446	2004-12-22
1373074	2004-10-21
1373967	2013-02-28
1380092	2014-08-09
1380153	2015-01-31
1382489	2003-03-24
1400807	2001-06-20
1404317	2006-06-17
1405494	2020-09-16
1408572	2002-03-31
1409274	2014-03-15
1414343	2000-11-13
1415883	2001-04-01
1417194	2005-01-04
1420370	2000-10-15
1422769	2002-01-13
1423412	2004-01-07
1425845	2004-08-17
1426647	2000-08-27
1429292	2005-04-29
1431398	2018-05-15
1431970	2006-08-17
1432829	2013-10-11
1433063	2008-05-31
2543	2015-09-29
25105	2001-11-28
27116	2002-03-19
29049	2006-07-18
34102	2006-04-23
36669	2016-08-22
38718	2002-08-16
41992	2016-01-03
43489	2008-08-04
45559	2017-02-06
47565	2015-03-10
52781	2009-11-26
69025	2013-08-12
71533	2018-05-03
82738	2009-11-17
83263	2019-08-05
89990	2016-04-29
93970	2016-10-19
96131	2015-03-16
100309	2014-01-02
102249	2013-04-19
112109	2014-01-24
118693	2018-04-21
119331	2017-10-20
139090	2018-10-14
139692	2016-03-13
143104	2015-04-24
143806	2016-05-19
146778	2014-03-11
147680	2019-08-06
148918	2016-04-20
149011	2015-06-03
151649	2018-06-05
155025	2009-05-03
155368	2014-10-18
156329	2015-03-08
159850	2016-12-02
165255	2014-03-20
171646	2015-06-17
172716	2009-10-25
174045	2015-07-07
176728	2017-12-09
176819	2018-01-15
180297	2009-11-12
180765	2019-10-31
181801	2009-07-02
184050	2019-02-03
194701	2014-02-02
198547	2019-03-02
199883	2013-12-24
203868	2021-02-10
204595	2007-11-22
206901	2016-01-19
207873	2007-09-21
217097	2013-04-30
236426	2018-06-01
236492	2016-10-07
245039	2014-01-17
248217	2015-03-10
255944	2020-01-14
260960	2015-04-02
264659	2018-01-07
301270	2016-12-03
301861	2015-07-07
305312	2017-06-03
321124	2018-09-14
326136	2009-02-16
330775	2019-09-09
333585	2009-08-27
335755	2017-07-14
338429	2015-05-15
339240	2017-10-26
341805	2017-08-08
352944	2016-06-11
377169	2018-08-15
377712	2016-07-06
379184	2014-06-23
418358	2018-09-12
431658	2018-04-13
438644	2013-02-20
443451	2009-11-09
453211	2018-08-03
453218	2013-10-18
459270	2015-06-19
469530	2018-07-30
469723	2016-01-09
479147	2018-02-28
481662	2017-03-19
497674	2016-01-27
498110	2014-11-19
499146	2019-04-13
500539	2010-04-10
504260	2010-03-16
508997	2015-04-10
513350	2016-03-11
516694	2019-10-14
519970	2014-04-16
521699	2019-11-30
522676	2010-11-26
525382	2017-12-29
531659	2019-11-04
542062	2017-04-14
544938	2017-05-15
545204	2017-12-15
546097	2016-06-17
547244	2017-05-02
551481	2018-02-14
553283	2014-03-10
555893	2016-05-06
558374	2018-08-02
560437	2018-06-26
569529	2017-04-14
578462	2018-02-01
584537	2013-09-20
591096	2015-06-11
595040	2016-09-17
598075	2013-12-17
620969	2019-06-02
626894	2017-05-25
627328	2015-10-08
631808	2017-03-24
632535	2016-04-28
719507	2014-05-13
638796	2015-07-29
656399	2013-09-24
684152	2018-12-31
693001	2017-09-06
713991	2010-10-19
716265	2013-09-13
716399	2014-11-06
717001	2019-10-27
720141	2015-04-27
721879	2020-08-20
722015	2019-09-25
727940	2019-12-05
730076	2013-03-10
732818	2000-08-13
734458	2004-10-07
734481	2016-08-17
735260	2006-09-26
737991	2001-01-26
740240	2009-03-30
741935	2002-09-16
745786	2001-09-19
746015	2010-08-05
748853	2000-06-05
751168	2006-03-24
751736	2008-12-26
753133	2014-04-30
759183	2000-02-11
766703	2006-07-24
768307	2003-06-07
770622	2009-02-10
780818	2001-03-15
781577	2001-06-03
781686	2004-03-16
785964	2004-04-01
787402	2008-01-27
787695	2013-12-02
787734	2002-03-10
792848	2014-08-28
793277	2000-08-30
794322	2005-07-30
796092	2013-12-27
796124	2002-12-20
797653	2001-07-15
801767	2001-07-27
802576	2007-03-04
805016	2006-06-17
805609	2004-08-04
806247	2000-04-30
808424	2002-02-08
809121	2005-02-09
810968	2009-12-16
812202	2000-04-02
813129	2008-01-11
814867	2006-08-03
819792	2014-02-22
821862	2000-12-15
827937	2005-11-27
838376	2016-06-10
839669	2000-07-30
840614	2000-05-24
841148	2009-04-06
843079	2001-11-14
847366	2017-11-19
852605	2001-03-11
852671	2008-04-19
853250	2001-06-12
854250	2000-12-16
856715	2020-04-01
858294	2000-04-16
858323	2006-05-28
861297	2001-04-02
863437	2006-06-24
868658	2017-01-15
872459	2004-11-08
873361	2015-10-30
873831	2003-07-28
873906	2002-04-01
879043	2006-03-17
882762	2007-01-22
883657	2001-05-18
884734	2006-11-29
890218	2001-07-15
898506	2001-12-03
907355	2000-08-10
914114	2003-02-25
927077	2006-02-10
927852	2001-03-22
930292	2000-05-11
933459	2000-12-09
943487	2001-01-17
944432	2003-02-03
946395	2000-04-03
950416	2005-03-28
959308	2001-04-22
960333	2020-09-24
966158	2017-08-02
974237	2009-01-27
984201	2010-11-23
985680	2002-08-26
988152	2005-02-15
991996	2006-06-20
1000411	2006-11-22
1001479	2010-05-09
1003862	2009-01-29
1007306	2002-04-27
1021274	2010-07-25
1031036	2015-05-29
1034605	2001-03-07
1039026	2001-10-11
1043636	2009-05-22
1043663	2000-06-29
1044363	2009-08-14
1046142	2001-01-01
1047914	2007-02-14
1053332	2002-04-21
1056672	2001-03-11
1057701	2006-05-29
1064626	2006-04-20
1064730	2001-08-25
1065155	2002-01-12
1073913	2000-10-20
1078225	2003-10-08
1080772	2003-04-08
1086983	2016-07-06
1092004	2007-10-21
1096082	2004-01-28
1101855	2001-11-18
1104070	2007-09-08
1110811	2000-05-22
1112258	2005-09-26
1114525	2002-05-05
1114823	2001-01-13
1124226	2007-12-20
1130099	2005-06-07
1130401	2004-01-23
1132646	2014-08-10
1133909	2003-12-09
1134852	2008-04-27
1139936	2008-12-09
1146679	2015-09-09
1146820	2006-08-06
1147715	2006-03-14
1155878	2002-06-20
1160088	2014-06-03
1160817	2006-12-27
1160851	2010-10-15
1161085	2000-01-30
1162196	2001-02-19
1480795	2002-03-28
1481804	2001-08-20
1482374	2002-01-21
1486407	2004-03-28
1487847	2004-07-12
1488647	2000-06-23
1488990	2002-09-17
1489828	2000-03-29
1490530	2001-03-20
1490585	2001-03-14
1490589	2002-03-27
1494540	2019-07-05
1495569	2008-06-19
1495735	2009-11-28
1496235	2007-07-28
1498014	2004-09-25
1499111	2004-03-09
1499313	2000-02-05
1500320	2001-10-06
1502794	2000-08-03
1504132	2009-06-22
1505034	2000-11-19
1508880	2010-01-30
1511454	2015-03-07
1512679	2018-09-13
1516398	2017-08-16
1524320	2013-08-22
1524713	2014-11-18
1525585	2014-08-14
1526124	2019-06-13
1526726	2018-09-09
1526994	2014-12-18
1527021	2015-08-17
1531674	2014-11-03
1532512	2013-06-29
1532876	2013-05-11
1538694	2015-08-07
1558707	2016-10-30
1561522	2015-09-02
1583650	2015-05-21
1585356	2013-10-06
1141210	2018-01-11
1144684	2003-10-26
1146224	2015-10-04
1147126	2002-05-04
1148711	2009-12-12
1150451	2010-12-09
1150700	2006-06-30
1156048	2014-03-16
1158322	2000-10-06
1164257	2002-07-31
1481057	2003-11-11
1481259	2000-11-03
1482761	2005-08-31
1483765	2008-01-12
1489213	2004-09-25
1491219	2014-01-11
1491470	2000-07-16
1492319	2002-03-26
1494427	2005-10-18
1494459	2000-05-19
1494461	2000-06-14
1494661	2002-01-11
1495129	2000-07-24
1496333	2000-02-27
1498837	2000-06-30
1499173	2001-04-10
1499224	2000-09-02
1500660	2000-02-18
1086909	2003-01-01
1502213	2000-05-25
1502798	2000-08-08
1503202	2000-03-23
667902	2017-12-04
1822098	2008-12-19
1341999	2002-09-19
1342153	2004-01-03
1335633	2006-05-14
2249637	2017-05-07
1334094	2010-01-09
1370662	2017-08-27
1358130	2007-08-15
1624157	2008-07-17
2207907	2017-01-12
139622	2014-03-15
830917	2006-04-26
1501222	2009-10-27
210518	2008-01-05
1736130	2021-09-11
253033	2019-07-16
1481833	2005-04-24
906525	2006-02-21
1166669	2000-07-19
1170931	2002-03-28
1173808	2005-03-04
1176179	2019-07-28
1176997	2005-04-20
1179173	2000-06-11
1179238	2000-03-31
1180109	2003-12-14
1182145	2005-08-14
1182564	2004-12-02
1182963	2001-03-16
1183331	2013-12-11
1188579	2007-12-08
1192760	2002-05-11
1196953	2002-09-15
1198926	2003-06-13
1199044	2006-11-13
1204892	2006-08-28
1204992	2008-04-05
1210508	2013-05-26
1210672	2003-11-24
1213098	2005-03-29
1213116	2004-11-29
1213465	2002-11-27
1215637	2003-03-24
1216823	2007-01-31
1217392	2002-09-18
1221571	2006-07-17
1223943	2005-11-03
1228156	2006-04-13
1229959	2006-01-06
1230945	2004-05-02
1235444	2006-04-05
1235944	2003-06-28
1245822	2003-06-27
1246925	2006-10-01
1248244	2014-08-13
1253891	2003-12-27
1255963	2009-04-22
1256232	2005-06-03
1257603	2005-03-15
1257636	2006-11-29
1259139	2004-10-15
1261147	2013-01-27
1279999	2006-04-05
1278559	2003-05-16
1281954	2003-06-07
1291946	2007-08-24
1300052	2006-10-28
1301374	2010-12-08
1304346	2003-10-26
1304432	2007-01-13
1305100	2003-07-30
1309279	2006-03-18
1309780	2020-11-30
1322079	2004-12-11
1323284	2009-12-15
1324384	2002-05-07
1327996	2018-05-22
1331289	2003-10-10
1434055	2007-08-13
1436510	2004-04-27
1436828	2005-06-21
1437731	2018-09-25
1439436	2006-08-06
1443912	2014-09-10
1448491	2014-10-14
1451367	2001-07-09
1454894	2006-05-01
1458419	2016-08-22
1461413	2013-09-29
1465203	2007-04-19
1467593	2015-06-07
1467711	2001-01-09
1469266	2000-06-18
1469365	2013-04-08
1470352	2000-10-15
1470737	2001-09-11
1475986	2007-11-06
1479011	2006-08-09
1355871	2007-03-07
1357511	2005-09-20
1367703	2004-09-20
1368172	2014-06-30
1372316	2005-11-28
1374809	2009-06-03
1375828	2005-05-23
1375877	2017-08-28
1376110	2004-01-23
1379736	2003-11-22
1380926	2004-02-08
1381276	2004-10-01
1383830	2004-04-18
1395866	2006-01-25
1395948	2014-08-05
1399992	2006-03-15
1400596	2005-06-27
1404389	2001-05-29
1404403	2004-06-25
1404657	2004-09-21
1405090	2002-10-13
1411105	2008-12-17
1412595	2000-09-18
1413077	2002-01-12
1413381	2000-08-11
1414800	2000-08-18
1415135	2002-12-04
1416389	2003-01-25
1417058	2001-04-29
1425914	2004-05-09
1428154	2003-10-13
1431129	2006-04-10
1432733	2004-07-03
2763	2007-10-02
4486	2007-05-18
9165	2015-10-31
12091	2009-02-19
12524	2007-04-30
13024	2014-03-19
17254	2007-04-30
22384	2003-11-24
31157	2013-04-07
31493	2002-07-06
31644	2007-02-12
34783	2001-10-18
37859	2005-07-15
38296	2003-08-04
39664	2006-10-29
41121	2001-10-24
41771	2003-03-10
[truncated: 3,688 more rows]

## Sheet: CVD Diagnosis
Research ID	Diagnosis Date	ICD Code
248217	2017-12-11	I27.0
1787027	2016-07-12	I84.9
856486	2011-10-21	I64
1800726	2010-11-01	I84
838160	2010-10-21	I84
1501702	2012-08-18	I64
1501702	2012-09-17	I64
1277851	2013-01-17	I64
1277851	2013-07-04	I64
1277851	2014-06-05	I64
1144790	2010-01-28	I64
1144790	2010-05-08	I64
1144790	2010-06-06	I64
1144790	2010-09-02	I64
1144790	2010-09-28	I64
1144790	2010-11-09	I64
1144790	2010-12-07	I64
1144790	2011-02-02	I64
1144790	2011-04-29	I64
1144790	2011-07-21	I64
1144790	2011-10-12	I64
1144790	2012-02-18	I64
1144790	2012-04-12	I64
1144790	2012-05-24	I64
1144790	2012-08-14	I64
1144790	2012-09-18	I64
1144790	2010-03-16	I69.4
1963953	2013-05-10	I15.2
1636048	2004-05-14	I80.1
1636048	2004-05-14	I80.2
1636048	2004-05-14	I82.2
1086909	2016-01-02	I48
1086909	2016-06-06	I48
1086909	2016-10-24	I48
1434475	2016-02-26	I48
1434475	2016-07-29	I48
815349	2017-04-21	I48
1499481	2014-02-14	I83.1
962065	2019-04-13	I10
815349	2017-08-21	I48
815349	2017-12-04	I48
1418577	2006-08-25	I48
1418577	2004-06-29	I48
1418577	2005-01-16	I48
1418577	2004-07-27	I48
925797	2010-05-03	I48
1086909	2017-09-08	I48
1086909	2016-03-07	I48
1495902	2018-04-20	I48
914650	2017-05-25	I25.1
1086909	2016-01-02	I25.1
928580	2017-05-16	I25.1
1086909	2016-02-06	I25.1
1086909	2016-06-06	I25.1
1086909	2016-08-01	I25.1
815349	2015-11-10	I25.1
815349	2017-03-10	I25.1
925797	2001-01-04	I25.1
1086909	2012-06-15	I25.1
928580	2008-02-28	I25.1
1418577	2006-08-25	I50.0
925797	2007-09-08	I50.0
925797	2007-09-07	I50.0
925797	2010-05-03	I50.0
1505161	2017-02-18	I87.2
1505161	2017-03-22	I80.2
1505161	2017-07-08	I80.2
1086909	2016-04-14	I73.9
815349	2017-08-21	I80.2
925797	2007-09-08	I25.5
925797	2007-09-07	I25.5
925797	2010-05-03	I25.5
925797	2001-10-11	I25.5
925797	2001-09-30	I25.5
1086909	2016-03-07	I70.8
2490346	2018-08-23	I88.9
1370986	2018-10-05	I10
836853	2018-06-27	I67.5
1859738	2018-07-24	I35.0
1022947	2018-08-06	I48.0
847070	2018-11-04	I48.2
792825	2019-11-09	I48.3
1283543	2019-12-24	I50.0
792825	2020-01-25	I48.3
2660112	2020-07-19	I82.9
2669210	2020-07-19	I25.9
1479685	2010-01-14	I84.1
1343660	2011-03-25	I84.1
801884	2008-10-16	I69.4
1406950	2012-11-15	I69.4
1277851	2012-06-07	I64
1277851	2012-08-02	I64
1144790	2013-07-16	I64
801884	2008-12-11	I64
801884	2009-03-28	I64
1416020	2010-01-04	I64
1416020	2010-01-06	I64
1234370	2009-11-08	I87.2
1234370	2009-11-29	I87.2
1816200	2009-06-07	I84
760407	2009-07-15	I84
760407	2009-07-18	I84
1421181	2018-11-19	I49.5
1421181	2018-11-19	I49.5
1421181	2018-11-19	I49.5
1311828	2018-10-01	I71.2
882762	2018-11-29	I25.1
731495	2018-10-30	I25.1
1745666	2018-06-02	I25.1
1927873	2018-06-20	I25.1
33614	2018-09-23	I25.1
778594	2020-07-25	I25.1
664552	2018-07-30	I51.7
940768	2020-05-05	I25.0
940768	2020-11-24	I25.0
1490977	2010-02-25	I67.2
1490977	2010-08-31	I67.2
1211520	2012-10-02	I67.2
829904	2012-12-06	I67.2
800174	2011-04-28	I67.2
800174	2011-11-15	I67.2
1145999	2008-06-12	I67.9
1145999	2008-06-14	I67.9
1145999	2008-06-29	I67.9
1145999	2008-09-01	I67.9
1145999	2008-10-27	I67.9
1145999	2008-12-09	I67.9
764424	2008-03-10	I11
1137368	2009-04-19	I25.1
1969955	2009-04-09	I25.1
746737	2018-05-23	I10
801290	2019-04-22	I10
914650	2019-04-07	I10
1251188	2019-01-19	I25.1
1576801	2019-05-14	I10
1505161	2019-08-07	I87.2
1660102	2016-05-28	I84
1660102	2016-06-30	I84
1660102	2016-07-27	I84
961350	2014-05-02	I84
961350	2014-05-30	I84
961350	2014-07-25	I84
961350	2014-10-19	I84
814867	2009-08-11	I84.9
814867	2009-08-11	I84.4
994801	2014-03-08	I95.1
909773	2011-10-24	I67.9
901787	2003-01-24	I63.9
901787	2003-01-18	I63.9
1479685	2008-10-06	I63.9
909773	2011-10-24	I63.9
1156209	2015-02-22	I63.9
1156209	2015-05-17	I63.9
1156209	2015-08-09	I63.9
1156209	2015-11-12	I63.9
1156209	2016-02-04	I63.9
1156209	2016-05-05	I63.9
1156209	2016-08-04	I63.9
1156209	2016-12-08	I63.9
839760	2013-07-10	I63.9
839760	2013-11-05	I63.9
839760	2014-01-21	I63.9
839760	2014-03-03	I63.9
1468125	2013-06-22	I84.6
1483765	2010-04-13	I67.2
1483765	2010-07-14	I67.2
1483765	2010-10-02	I67.2
1483765	2010-12-21	I67.2
1483765	2011-03-13	I67.2
1483765	2011-05-31	I67.2
1483765	2011-08-19	I67.2
1483765	2012-01-13	I67.2
1483765	2012-04-06	I67.2
1483765	2012-08-19	I67.2
1483765	2012-11-14	I67.2
1483765	2013-07-19	I67.2
1483765	2013-10-26	I67.2
1483765	2014-01-18	I67.2
1483765	2014-04-19	I67.2
1483765	2014-06-29	I67.2
1483765	2014-09-23	I67.2
1211520	2013-03-30	I67.2
1211520	2013-10-09	I67.2
1853582	2010-11-27	I67.2
1828174	2008-05-15	I84.7
1828174	2008-05-15	I84.7
868272	2013-03-05	I84.1
1499173	2017-01-03	I86.1
1421512	2016-06-30	I50.0
1065155	2013-08-17	I50.0
1959408	2013-11-01	I12
1086909	2017-09-21	I12
1086909	2017-10-26	I12
781610	2015-05-25	I12
781610	2016-06-07	I12
781610	2016-08-14	I12
781610	2016-09-10	I12
1480795	2016-09-29	I12
1415377	2017-07-08	I12
1315166	2017-08-22	I12
1315166	2017-12-04	I12
1759458	2017-02-16	I12
1759458	2017-03-16	I12
2374531	2017-04-03	I12
2374531	2017-04-11	I12
884547	2001-05-12	I50.0
808279	2011-05-17	I48
808279	2010-07-06	I48
779158	2003-12-08	I48
853494	2015-05-24	I25.2
793569	2012-05-31	I25
1451817	2013-05-11	I25
1451817	2012-10-09	I25
1065155	2013-02-04	I48
1065155	2013-03-04	I50.9
1065155	2013-05-31	I50.9
1652966	2012-11-26	I25.1
1606342	2012-01-20	I84
1758682	2011-09-23	I25.1
1758682	2012-04-16	I25.1
1499481	2015-02-23	I83.1
839760	2014-12-16	I78
900372	2014-12-21	I73.9
900372	2014-12-21	I73.9
1485423	2017-01-23	I87.2
1882779	2016-09-10	I87.2
1882779	2016-09-13	I87.2
1093518	2018-02-03	I49.4
812276	2016-03-29	I48
812276	2016-03-29	I48
808109	2011-08-28	I50.0
744608	2010-07-25	I69.3
744608	2009-10-02	I21.9
744608	2009-10-02	I20.0
182338	2015-11-29	I74.3
797653	2011-04-13	I74.3
797653	2008-07-14	I95.2
858294	2010-02-13	I84.1
858294	2009-03-15	I50.0
759195	2008-04-23	I74.1
1280411	2017-03-21	I12
1415377	2016-08-25	I12
741935	2015-05-11	I12
741935	2015-06-10	I12
865327	2014-09-18	I47.1
181801	2009-08-13	I74
1149388	2014-07-01	I42.9
1149388	2014-07-01	I50.0
1149388	2014-07-21	I50.0
1149388	2014-08-11	I50.0
2428886	2014-09-16	I50.0
797268	2002-01-11	I50.9
1150198	2016-03-26	I80.2
241401	2016-03-25	I10
738215	2018-04-09	I10
1953079	2017-03-17	I10
750849	2003-06-21	I10
1742193	2008-04-30	I10
1740406	2015-09-03	I10
185637	2017-12-10	I10
1345303	2010-02-27	I10
1742193	2017-05-16	I10
852123	2019-04-06	I10
45559	2017-02-19	I10
45559	2017-10-16	I10
738215	2019-11-04	I10
1173050	2010-08-25	I10
520118	2014-05-25	I10
1327380	2017-03-20	I10
1598319	2016-01-05	I10
1976728	2012-12-15	I10
515819	2011-05-06	I10
1953079	2012-12-27	I10
1953079	2012-12-27	I10
1502213	2010-07-25	I10
1502213	2010-07-22	I10
1502213	2008-11-29	I10
1495902	2011-01-21	I10
517916	2013-07-14	I10
517916	2012-01-24	I10
517916	2013-08-25	I10
517916	2010-07-17	I10
2633771	2019-11-06	I10
1426647	2015-05-17	I10
1348215	2008-09-16	I10
2157033	2017-06-21	I10
1205569	2018-10-22	I10
1167627	2015-10-14	I10
891457	2013-01-03	I10
1176328	2012-04-04	I10
1176328	2009-11-24	I10
1185333	2001-04-26	I10
1187288	2008-12-31	I10
1861418	2007-08-09	I10
1862904	2016-03-14	I10
1862904	2016-02-26	I10
1862904	2016-03-10	I10
1496136	2015-09-21	I10
1110860	2005-12-28	I10
1432733	2010-09-11	I10
1756694	2016-12-27	I10
1863355	2013-08-11	I10
1863355	2012-01-24	I10
738215	2018-12-24	I10
1650700	2006-05-01	I10
1167627	2018-04-05	I10
1356873	2004-06-24	I10
962065	2017-12-12	I10
962065	2021-09-23	I10
800632	2021-10-01	I25.9
800632	2021-10-01	I10
815349	2021-10-18	I25.1
815349	2021-10-18	I10
1434475	2021-09-29	I10
1434475	2021-09-29	I48.2
1145544	2021-09-21	I10
726837	2021-09-02	I10
909855	2021-09-30	I10
819808	2021-09-15	I10
1027383	2021-09-30	I25.0
729398	2021-09-16	I10
1369632	2021-09-19	I25.9
820288	2021-09-30	I25.1
820288	2021-09-30	I10
837304	2021-10-03	I10
1960461	2021-12-11	I42.9
1135530	2021-10-05	I25.9
1135530	2021-10-05	I73.9
838706	2021-10-04	I25.1
838706	2021-10-04	I10
945891	2021-12-21	I10
945891	2021-12-21	I25.0
1747241	2021-12-24	I25.0
770517	2021-10-16	I10
1445736	2021-10-08	I25.0
820288	2021-10-07	I10
1241160	2021-11-01	I25.1
1241160	2021-11-01	I10
1505655	2015-03-23	I69.3
1381250	2014-07-16	I69.4
1505161	2019-04-10	I69.1
1963953	2019-11-29	I48.0
1505161	2019-04-10	I48.9
1009600	2011-09-14	I25.9
1678333	2006-05-23	I63.9
1678333	2006-05-23	I50.0
1022947	2007-08-04	I84.4
854292	2010-10-28	I50.9
854292	2012-07-11	I34.0
854292	2012-07-11	I34.1
854292	2012-10-09	I34.1
854292	2012-10-09	I34.0
1369632	2022-02-25	I25.9
731786	2022-02-25	I10
731786	2022-02-25	I35.0
2523862	2022-02-13	I67.1
830917	2022-02-18	I25.1
830917	2022-02-18	I10
1505161	2022-03-07	I50.0
1505161	2022-03-07	I48.0
1505161	2022-03-07	I87.2
978777	2022-03-09	I10
421133	2022-03-11	I10
1804133	2022-03-12	I10
809148	2021-08-31	I10
151988	2022-03-01	I25.1
869056	2022-03-03	I25.1
1445328	2022-02-19	I10
2117729	2022-03-13	I25.0
1975234	2021-07-28	I10
731786	2021-07-16	I10
731786	2021-07-16	I35.0
2117729	2022-03-14	I25.0
857949	2022-03-03	I25.1
1263363	2022-02-25	I25.9
1263363	2022-02-25	I25.1
1263363	2022-02-25	I10
33614	2022-03-11	I25.1
145426	2022-03-17	I10
1138622	2022-03-13	I10
1138622	2022-03-13	I10
766606	2009-10-30	I25.1
1192760	2018-05-02	I50.0
1192760	2018-05-02	I25.1
910279	2009-06-22	I95.1
1263363	2008-07-21	I11
1434055	2009-12-01	I51.7
1702394	2008-08-26	I36.1
1702394	2008-08-26	I34.0
882345	2019-08-22	I88.9
1421181	2009-09-26	I48
237614	2020-11-29	I51.8
1236721	2008-04-20	I84.2
1137993	2008-12-02	I84.0
863338	2010-03-23	I35.0
883657	2014-12-14	I50.0
883657	2014-12-14	I69.3
832543	2000-11-28	I50.0
808279	2012-01-04	I25
808279	2011-05-17	I48
808279	2010-07-06	I25
803897	2013-03-15	I95.2
803897	2013-03-15	I69.3
803897	2013-03-15	I69.1
803897	2013-03-15	I51.8
803897	2013-03-15	I35.0
799354	2011-06-28	I34.0
793096	2011-10-18	I95.9
793096	2012-02-01	I95.2
793096	2006-09-18	I25.5
779158	2003-10-10	I48
779158	2003-10-10	I25.9
779158	2007-07-09	I48
793096	2010-08-07	I25.9
793096	2010-08-07	I95.1
1030776	2010-08-14	I20.9
856353	2002-01-05	I25.9
856353	2002-02-03	I12.0
791360	2011-03-27	I84.3
791360	2011-03-27	I49.9
791360	2011-03-27	I84.5
815558	2013-05-19	I84
210518	2009-11-17	I84.2
891457	2013-02-21	I48
891457	2013-02-21	I69.3
786194	2017-07-30	I84.4
1283543	2011-01-21	I84.8
1283543	2011-01-21	I84.5
773894	2006-08-17	I61.5
773894	2006-08-17	I61.8
890190	2011-05-11	I84.4
34783	2013-09-30	I46.0
750849	2003-01-26	I70.9
750849	2001-10-28	I25.9
839669	2001-11-26	I25.9
960159	2009-10-21	I25
124877	2020-10-12	I69.4
839669	2001-10-08	I64
796320	2017-08-16	I84.3
796320	2017-08-16	I49.9
796320	2017-10-19	I49.9
808279	2010-07-06	I70.9
856737	2002-11-20	I70.9
856737	2002-11-20	I63.9
883071	2005-01-22	I25.5
883071	2005-01-22	I95.9
801095	2006-10-28	I70.9
801095	2006-10-28	I48
801095	2006-10-28	I21.9
801095	2006-10-28	I50.0
801095	2006-10-28	I49.8
801095	2007-08-11	I95.9
801095	2007-07-10	I25.5
801095	2007-07-10	I48
801095	2007-07-10	I95.8
801095	2007-07-10	I50.0
874393	2001-05-22	I11.0
808109	2006-01-09	I50.0
799685	2003-07-27	I67.8
799685	2005-08-08	I67.9
799685	2008-01-31	I69.3
799685	2007-04-28	I67.9
839669	2002-04-14	I67.8
893154	2007-10-16	I69.3
838706	2014-09-28	I69.3
838706	2014-03-26	I69.3
838706	2018-01-02	I69.3
747043	2001-12-15	I51.8
747043	2001-09-02	I69.8
808109	2012-05-27	I69.3
808109	2011-08-06	I50.0
808109	2010-12-22	I50.0
810079	2005-02-05	I79.2*
797653	2008-01-06	I95.8
797653	2011-04-13	I74.8
797653	2011-04-13	I48
1425587	2008-06-30	I70
1425587	2008-08-23	I70
1425587	2009-02-07	I70
1425587	2009-04-11	I25.0
1425587	2009-09-29	I25.0
1425587	2009-12-23	I25.0
796320	2009-08-08	I49
1170748	2010-11-15	I84
758898	2010-06-19	I84.2
1164257	2008-11-05	I84.2
858294	2012-03-27	I87.1
858294	2010-02-13	I73.9
799320	2005-08-22	I50.0
196153	2010-10-18	I50.0
759195	2004-10-22	I50.0
759195	2008-09-03	I73.9
759195	2008-06-15	I73.9
759195	2008-06-15	I69.4
759195	2008-07-21	I15.1
1862904	2010-10-26	I65.2
731495	2008-03-31	I25.2
1702394	2012-09-15	I69.3
872456	2019-06-15	I25.9
842364	2015-02-02	I50
842364	2015-05-24	I50
842364	2015-09-20	I50
907805	2013-02-02	I25
907805	2013-03-02	I25
907805	2013-05-25	I25
907805	2013-08-31	I25
907805	2013-12-29	I25
907805	2014-03-08	I25
907805	2014-09-11	I25
907805	2014-11-06	I25
907805	2014-12-18	I25
851100	2015-01-17	I25
851100	2015-03-13	I25
851100	2015-07-22	I25
851100	2016-08-20	I25
851100	2016-11-29	I25
842364	2015-04-19	I25
842364	2015-06-21	I25
842364	2015-08-23	I25
842364	2015-11-14	I25
842364	2015-11-29	I25
1416020	2015-03-04	I64
1416020	2015-09-19	I64
26557	2011-02-15	I64
1344521	2017-03-20	I65.2
1344521	2017-03-21	I65.2
636757	2015-06-08	I65.2
636757	2015-06-09	I65.2
26557	2011-02-15	I63.9
1216042	2017-04-15	I73.9
1418746	2017-08-04	I25.0
1173295	2012-12-30	I25.1
801290	2011-02-15	I25.1
801290	2011-06-11	I25.1
801290	2011-10-01	I25.1
801290	2012-01-25	I25.1
801290	2012-09-18	I25.1
1081524	2014-09-21	I25.1
1153168	2010-06-29	I25.1
1495902	2013-03-18	I25.1
1495902	2013-07-08	I25.1
1495902	2013-09-02	I25.1
1495902	2013-11-08	I25.1
1495902	2014-03-21	I25.1
1495902	2014-06-06	I25.1
1495902	2014-08-01	I25.1
1495902	2014-09-19	I25.1
1495902	2014-11-14	I25.1
852729	2010-03-28	I25.1
852729	2010-04-04	I25.1
852729	2010-10-21	I25.1
852729	2011-02-03	I25.1
852729	2011-02-10	I25.1
852729	2011-05-26	I25.1
852729	2011-08-18	I25.1
852729	2011-11-10	I25.1
852729	2012-09-19	I25.1
852729	2012-10-17	I25.1
852729	2012-12-12	I25.1
1106573	2011-02-15	I25.1
1106573	2011-09-25	I25.1
1106573	2012-04-28	I25.1
1106573	2012-12-08	I25.1
1495902	2013-01-21	I48
1495902	2013-05-13	I48
1495902	2013-07-08	I48
1475302	2013-12-16	I50.0
852729	2010-07-07	I50.0
852729	2012-02-07	I50.0
852729	2012-05-01	I50.0
852729	2012-07-24	I50.0
811903	2015-07-18	I25.0
201169	2007-12-28	I25
873888	2013-08-09	I84
1475693	2016-03-18	I84
869797	2015-04-03	I84
210518	2015-10-20	I83
959673	2010-06-15	I05.9
959673	2010-12-07	I05.9
959673	2011-02-01	I05.9
959673	2011-03-01	I05.9
959673	2011-07-26	I05.9
959673	2012-04-03	I05.9
959673	2012-07-03	I05.9
959673	2012-09-11	I05.9
1283543	2015-03-20	I10
1283543	2016-05-27	I10
1283543	2016-12-02	I10
1283543	2017-05-20	I10
1283543	2017-07-10	I10
884734	2010-07-19	I10
788801	2012-03-12	I10
893154	2010-03-18	I10
893154	2010-07-22	I10
893154	2010-08-05	I10
893154	2011-02-06	I10
893154	2011-10-19	I10
893154	2012-10-16	I10
827937	2010-12-26	I10
1236721	2013-02-23	I10
1236721	2013-07-20	I10
1236721	2013-08-15	I10
1236721	2013-09-19	I10
827708	2011-07-17	I10
788801	2013-05-13	I10
788801	2014-01-29	I10
1844698	2012-12-24	I10
826383	2011-09-06	I10
826383	2011-09-11	I10
1457460	2011-01-29	I10
1107028	2013-06-25	I10
1107028	2014-07-01	I10
782118	2013-01-26	I10
862983	2011-10-28	I10
1168295	2017-05-16	I10
790672	2010-02-05	I10
790672	2010-04-09	I10
790672	2010-06-10	I10
790672	2010-10-15	I10
790672	2010-12-19	I10
790672	2011-02-01	I10
790672	2011-04-05	I10
790672	2011-05-30	I10
790672	2011-07-31	I10
790672	2011-09-27	I10
790672	2011-12-07	I10
790672	2012-02-08	I10
790672	2012-04-03	I10
790672	2012-05-29	I10
790672	2012-07-31	I10
790672	2012-09-18	I10
790672	2012-11-26	I10
790672	2013-03-19	I10
790672	2013-05-19	I10
790672	2013-07-30	I10
790672	2013-09-24	I10
790672	2013-11-19	I10
790672	2014-01-21	I10
790672	2014-03-25	I10
805229	2013-01-27	I10
805229	2013-05-19	I10
805229	2013-08-11	I10
805229	2013-12-01	I10
805229	2014-07-13	I10
857949	2011-12-22	I10
1169986	2019-05-16	I10
797177	2008-06-27	I10
797177	2008-08-08	I10
797177	2009-05-01	I10
1283186	2017-08-16	I10
1283186	2018-04-12	I10
1490589	2010-04-16	I10
1490589	2010-08-20	I10
1490589	2010-12-17	I10
1490589	2011-04-15	I10
1490589	2011-10-23	I10
1490589	2012-04-13	I10
1490589	2012-10-12	I10
1236721	2013-07-20	I10
1458000	2013-03-29	I10
806193	2017-03-29	I10
806193	2017-06-28	I10
806193	2017-09-20	I10
806193	2017-11-15	I10
1479011	2011-11-07	I10
1479011	2012-11-12	I10
1498362	2010-09-20	I10
1498362	2010-12-13	I10
1498362	2011-05-02	I10
1498362	2011-06-27	I10
1435655	2010-04-27	I10
1210672	2010-02-09	I10
1210672	2010-05-04	I10
1210672	2011-04-04	I10
1210672	2012-09-24	I10
25992	2010-01-26	I10
1286987	2010-02-14	I10
1286987	2010-07-25	I10
1286987	2011-01-18	I10
788801	2010-03-22	I10
788801	2010-09-20	I10
788801	2010-11-19	I10
788801	2011-03-14	I10
1607934	2013-11-09	I69.3
1607934	2010-03-21	I69.3
1708620	2016-10-09	I25.2
1607934	2013-11-09	I35.0
824267	2016-01-14	I25
1409261	2015-03-08	I25
1409261	2015-05-26	I25
1409261	2015-12-26	I25
1409261	2016-06-10	I25
1409261	2016-10-21	I25
1409261	2016-10-22	I25
1294691	2015-03-14	I25
1294691	2015-05-29	I25
1294691	2015-09-26	I25
1294691	2015-12-26	I25
1294691	2016-05-12	I25
1969955	2008-05-18	I25
58178	2017-12-04	I69.3
1097128	2003-01-08	I63.9
1097128	2002-11-25	I85.0
1740406	2015-09-03	I63.4
1425587	2008-03-04	I67.9
400282	2015-07-20	I35.1
1277851	2012-05-03	I64
1807766	2018-01-14	I25.1
1610880	2010-03-25	I25.1
1610880	2016-08-07	I25.1
1610880	2018-01-12	I25.1
1610880	2014-11-28	I25.1
224220	2016-09-27	I25.1
1167308	2015-03-25	I25.1
1167308	2015-07-22	I25.1
1167308	2015-09-25	I25.1
775312	2017-05-05	I25.1
1167308	2015-11-11	I25.1
1167308	2016-06-22	I25.1
1167308	2016-10-12	I25.1
1145679	2015-04-28	I25.1
1457460	2016-08-26	I25.1
1031019	2003-05-20	I25.1
1152518	2013-08-24	I25.1
1152518	2016-01-26	I25.1
1152518	2016-01-26	I25.1
1152518	2017-01-23	I25.1
1802859	2006-09-30	I25.1
1479313	2010-06-05	I25.1
1043355	2009-03-27	I25.1
1469399	2009-05-24	I25.1
1469399	2010-06-23	I25.1
1469399	2005-01-12	I25.1
1469399	2010-09-30	I25.1
1469399	2017-01-14	I25.1
1469399	2004-12-19	I25.1
1039026	2011-12-09	I25.1
1466367	2007-11-22	I25.1
2763	2019-11-15	I25.1
1179238	2004-05-01	I25.1
1153870	2014-01-19	I25.1
1153870	2007-07-12	I25.1
1153870	2008-02-12	I25.1
1153870	2007-11-01	I25.1
1153870	2008-03-18	I25.1
1153870	2007-12-18	I25.1
1153870	2008-09-04	I25.1
1153870	2008-12-12	I25.1
1153870	2009-04-16	I25.1
1607934	2013-11-09	I25.1
1175482	2004-04-22	I25.1
1213465	2019-02-03	I25.1
1153870	2010-09-16	I25.1
1799792	2012-05-07	I25
1799792	2012-08-25	I25
1799792	2012-08-27	I25
1799792	2012-11-19	I25
1166785	2001-12-05	I48
1166785	2001-01-19	I50.0
1166785	2001-08-17	I11.0
1166785	2001-08-17	I12.0
943487	2017-08-30	I95.9
865327	2013-07-21	I95.9
865327	2014-10-05	I48
865327	2014-10-24	I48
865327	2012-11-13	I48
865327	2014-09-18	I48
808109	2008-09-27	I50.0
808109	2008-09-27	I25.1
820768	2004-11-14	I50.0
1166378	2016-03-19	I67.2
1470917	2017-01-21	I48
1470917	2017-01-31	I48
1470917	2017-02-18	I48
1470917	2017-03-21	I48
1241160	2018-10-03	I25.1
1241160	2020-07-19	I25.1
770517	2014-04-22	I12.0
1828174	2010-05-21	I25.1
782118	2012-10-20	I11
1692191	2010-10-20	I49.9
1415891	2012-10-08	I48
23615	2014-02-08	I12
729398	2018-06-28	I10
829904	2018-08-23	I10
1203975	2018-10-16	I10
352011	2018-07-01	I10
175412	2018-09-20	I10
175412	2018-10-11	I10
148504	2020-08-30	I10
1440259	2020-06-29	I10
762546	2020-06-04	I10
910911	2020-10-18	I10
2282644	2020-09-21	I10
1145679	2020-12-02	I10
352011	2018-08-15	I10
799354	2010-07-01	I11
799354	2010-09-23	I25.1
799354	2010-12-23	I11
799354	2011-07-03	I34
795606	2012-03-31	I50.0
815349	2010-10-08	I25
1892003	2011-06-21	I25
721333	2014-12-14	I47.1
721333	2014-12-21	I47.1
721333	2014-12-30	I47.1
1470917	2014-05-25	I48
1470917	2014-05-27	I48
1470917	2014-05-31	I48
1470917	2014-06-05	I48
1470917	2014-06-24	I48
1470917	2014-07-01	I48
1470917	2014-07-13	I48
1470917	2014-08-10	I48
1470917	2014-08-24	I48
1470917	2014-09-09	I48
1470917	2014-09-14	I48
1470917	2014-09-21	I48
1470917	2014-10-05	I48
1470917	2014-12-02	I48
1470917	2014-12-16	I48
1470917	2015-01-01	I48
1065155	2003-04-21	I66.9
1480795	2016-07-13	I64
907992	2017-09-03	I66.9
787402	2008-06-13	I49.9
1056672	2009-06-30	I25.1
1145679	2008-09-15	I25.1
1145679	2009-03-31	I25.1
1295956	2008-05-26	I49.9
1152518	2009-05-17	I25.6
241401	2009-11-24	I35.1
1081524	2020-08-06	I25.1
1081524	2020-08-06	I47.1
1756694	2008-09-03	I85.9
1756694	2009-09-23	I85.9
1756694	2009-09-24	I85.9
907519	2003-09-21	I69.1
907519	2002-12-30	I69.4
907519	2003-12-29	I69.1
907519	2001-06-13	I69.4
907519	2004-08-19	I69.1
907519	2002-02-14	I69.4
909855	2011-05-30	I48
890190	2020-03-23	I82.8
1026762	2020-03-26	I63.3
1361917	2018-03-25	I25.1
2669210	2020-03-14	I25.9
994801	2020-03-15	I25.1
1198819	2020-03-26	I10
809148	2020-03-30	I10
1039457	2020-02-20	I87.2
939515	2018-04-19	I88.9
2508976	2019-01-11	I26.9
1570036	2018-04-18	I25.0
1458880	2020-04-07	I25.1
1786098	2019-05-12	I25.1
770622	2019-05-24	I25.0
731786	2020-02-15	I10
994639	2018-05-25	I25
1495902	2018-12-24	I48.2
1026762	2020-02-20	I63.3
1146108	2007-06-26	I84.1
1146108	2007-06-26	I84.3
1146108	2007-06-26	I84.4
1146108	2007-06-26	I84.0
1146784	2007-02-07	I88.8
1896807	2014-04-04	I84
1401354	2006-06-17	I74.3
1401354	2006-08-31	I88.9
1169671	2009-04-25	I21
1482064	2003-11-23	I85.0
1148735	2004-11-12	I64
1184650	2021-12-13	I10
1833209	2021-12-20	I10
872456	2021-12-10	I10
861028	2021-12-17	I48.1
861028	2021-12-17	I27.2
962065	2021-12-16	I10
834406	2021-11-29	I10
1789341	2021-12-12	I49.3
815349	2021-12-23	I25.1
815349	2021-12-23	I10
815349	2021-12-23	I10
1135530	2021-11-30	I25.0
729398	2021-12-09	I10
1151475	2021-12-06	I21.9
792825	2021-12-02	I10
792825	2021-12-02	I25.1
1440259	2021-08-09	I10
780286	2021-08-11	I10
1135530	2021-08-06	I25.9
873888	2017-05-21	I84.9
181801	2009-08-13	I74.5
181801	2009-08-13	I89.0
1799792	2017-07-07	I25.5
1799792	2017-07-07	I25.2
1799792	2010-03-12	I21.4
1799792	2010-03-12	I69.3
1799792	2010-03-12	I77.9
2168558	2015-05-19	I42.8
238224	2009-03-11	I05.2
238224	2009-11-10	I05.2
1740406	2009-09-06	I42.9
1636285	2009-02-11	I66
873033	2009-09-26	I48
954019	2009-08-09	I05.0
779158	2008-03-26	I48
1286987	2008-09-22	I48
875246	2008-03-16	I84.1
47394	2009-12-11	I84
1169671	2009-10-12	I84.9
1169671	2009-11-09	I84.9
1169671	2009-12-07	I84.9
1169671	2010-01-04	I84.9
910279	2018-04-24	I25.1
1695010	2020-08-10	I70.00
597702	2020-08-02	I87.2
862262	2020-08-05	I48.0
838706	2020-07-27	I25.1
1135530	2020-09-19	I25.9
962065	2014-11-13	I10
1882658	2018-01-17	I10
1923484	2015-08-17	I10
1923484	2015-08-18	I10
1923484	2016-02-11	I10
1923484	2016-07-05	I10
1847111	2017-11-27	I10
34146	2015-08-12	I10
1965471	2016-05-02	I10
1965471	2016-05-03	I10
1965471	2016-05-13	I10
1965471	2016-05-16	I10
887077	2014-03-21	I10
887077	2014-09-05	I10
887077	2014-11-28	I10
1444089	2012-12-30	I10
1444089	2017-03-05	I10
1194339	2004-11-01	I10
1194339	2010-09-12	I10
1194339	2006-01-01	I10
1137368	2000-11-18	I10
803569	2019-06-22	I10
1444089	2017-02-28	I10
867121	2017-09-05	I10
1164257	2017-05-11	I10
779698	2018-12-16	I10
1028573	2016-04-27	I10
862036	2017-08-28	I10
914650	2014-03-30	I10
914650	2014-06-28	I10
914650	2014-07-28	I10
914650	2014-08-25	I10
1194339	2015-02-27	I10
1345983	2016-03-04	I10
1009026	2018-02-13	I10
1009026	2018-01-18	I10
1241160	2015-12-14	I10
1241160	2016-04-25	I10
1268465	2009-11-06	I10
1268465	2010-06-16	I10
1151475	2015-03-16	I10
1151475	2015-12-21	I10
1241160	2013-09-15	I10
1241160	2005-08-07	I10
1241160	2013-09-09	I10
1241160	2013-09-09	I10
1213755	2015-08-15	I10
801290	2014-06-21	I10
801290	2014-11-08	I10
1851300	2013-10-05	I10
836443	2014-03-16	I10
836443	2014-05-25	I10
836443	2014-07-20	I10
836443	2014-09-14	I10
836443	2014-11-10	I10
1832861	2013-04-21	I10
1832861	2013-07-21	I10
1832861	2013-09-15	I10
1832861	2013-11-17	I10
1832861	2014-01-05	I10
1832861	2014-03-02	I10
1832861	2014-05-12	I10
741935	2017-02-01	I10
741935	2017-05-03	I10
741935	2017-07-26	I10
741935	2017-09-18	I10
1223783	2019-12-06	I10
206790	2014-12-02	I10
801290	2019-12-09	I10
801290	2019-12-09	I10
865327	2013-07-06	I10
967459	2015-12-24	I10
967459	2016-06-02	I10
1734450	2014-04-24	I10
1710288	2016-09-25	I10
1223783	2017-04-13	I10
1223783	2017-07-07	I10
1223783	2017-09-22	I10
1223783	2017-12-15	I10
274213	2017-12-19	I10
1222485	2017-03-28	I10
1222485	2017-08-01	I10
1222485	2017-11-28	I10
696142	2015-03-16	I10
696142	2015-04-26	I10
696142	2015-06-22	I10
696142	2015-08-10	I10
696142	2015-11-02	I10
696142	2016-02-08	I10
1719375	2015-07-11	I10
1719375	2016-03-17	I10
696142	2016-04-25	I10
696142	2016-07-18	I10
696142	2016-10-17	I10
696142	2017-01-02	I10
2214193	2019-12-16	I10
1546608	2013-10-05	I10
1546608	2014-07-22	I10
274213	2018-12-15	I10
1495291	2017-05-03	I10
1969955	2014-08-18	I10
1392097	2015-06-15	I10
1392097	2016-07-25	I10
1392097	2016-09-04	I10
1392097	2016-10-30	I10
731495	2017-02-13	I10
731495	2017-05-19	I10
731495	2017-06-16	I10
731495	2017-12-21	I10
731495	2018-03-14	I10
884524	2015-04-01	I10
884524	2015-06-10	I10
884524	2015-09-17	I10
884524	2015-11-19	I10
884524	2016-02-18	I10
884524	2016-06-18	I10
10380	2013-07-06	I10
10380	2013-10-07	I10
10380	2014-05-10	I10
253166	2019-03-20	I10
1048050	2019-12-02	I10
12091	2015-11-10	I10
12091	2015-11-15	I10
12091	2016-06-26	I10
746206	2018-02-21	I10
1490829	2019-05-18	I10
1498014	2017-02-07	I10
1498014	2017-07-23	I10
1498014	2017-12-10	I10
733939	2015-03-31	I10
1096473	2018-05-16	I10
1822098	2017-06-29	I10
1585356	2017-10-31	I10
1585356	2017-11-05	I10
1741411	2013-08-03	I10
1741411	2013-08-05	I10
1363869	2010-02-15	I10
1055529	2016-02-13	I10
1055529	2016-03-05	I10
1055529	2016-11-05	I10
890190	2013-04-19	I10
890190	2014-03-18	I10
890190	2014-12-16	I10
903986	2013-02-09	I10
26848	2016-11-06	I10
903986	2013-08-13	I10
903986	2013-11-23	I10
903986	2014-03-08	I10
1022947	2017-01-30	I10
1141177	2017-03-08	I10
1141177	2017-10-19	I10
1850441	2014-12-22	I10
892642	2013-02-01	I10
892642	2013-11-23	I10
892642	2014-03-15	I10
892642	2015-01-02	I10
1170748	2013-01-15	I10
1170748	2013-02-28	I10
1170748	2013-03-21	I10
1170748	2013-04-16	I10
1170748	2013-05-02	I10
1170748	2013-05-11	I10
1170748	2013-05-28	I10
1509130	2010-08-14	I10
1509130	2010-08-14	I10
1170748	2013-06-18	I10
1170748	2013-06-20	I10
1170748	2013-07-11	I10
1170748	2013-08-01	I10
1170748	2013-08-06	I10
1170748	2013-08-22	I10
1170748	2013-09-17	I10
1170748	2013-09-19	I10
1170748	2013-09-26	I10
1170748	2013-10-08	I10
1170748	2013-10-29	I10
1170748	2013-11-05	I10
1170748	2013-11-11	I10
1170748	2013-11-16	I10
1170748	2013-12-05	I10
1170748	2013-12-24	I10
799354	2013-01-22	I10
799354	2013-05-14	I10
799354	2013-12-24	I10
799354	2014-03-18	I10
799354	2014-06-10	I10
799354	2014-09-02	I10
799354	2014-11-25	I10
861476	2013-04-11	I10
861476	2013-10-31	I10
861476	2014-01-30	I10
861476	2014-05-03	I10
861476	2014-07-26	I10
1451367	2011-10-27	I10
26848	2015-01-19	I10
26848	2015-03-10	I10
26848	2016-10-01	I10
26848	2016-10-15	I10
26848	2016-11-06	I10
26848	2016-12-31	I10
1134829	2015-02-04	I10
1785844	2007-01-15	I10
1134829	2015-06-03	I10
1134829	2015-09-23	I10
1134829	2016-01-20	I10
1134829	2016-08-31	I10
1134829	2017-01-05	I10
149640	2015-12-13	I10
1928316	2013-10-18	I10
1537478	2017-06-29	I10
1906879	2017-05-22	I10
764424	2015-08-21	I10
733427	2015-03-27	I10
733427	2015-07-24	I10
733427	2015-11-13	I10
733427	2016-03-18	I10
733427	2016-11-08	I10
864132	2013-04-10	I10
864132	2013-06-08	I10
864132	2014-04-21	I10
875269	2006-04-23	I10
875269	2006-04-28	I10
1468439	2015-02-20	I10
1468439	2015-06-26	I10
1468439	2015-11-20	I10
1468439	2016-03-11	I10
1468439	2016-05-13	I10
1468439	2016-06-13	I10
1468439	2016-10-21	I10
1468439	2016-11-25	I10
1468439	2016-12-23	I10
1216042	2009-05-08	I10
231147	2009-07-15	I10
231147	2009-06-15	I10
231147	2009-05-31	I10
231147	2008-12-30	I10
231147	2013-07-14	I10
1139481	2009-01-30	I10
2375414	2017-03-29	I10
1138622	2016-05-08	I10
1138622	2016-05-19	I10
1138622	2016-10-13	I10
1138622	2003-08-19	I10
1138622	2005-05-23	I10
1138622	2015-03-16	I10
1138622	2016-12-12	I10
1138622	2017-01-05	I10
1179034	2020-10-30	I10
1440259	2020-12-22	I10
832233	2008-03-22	I10
1869736	2009-11-05	I10
237614	2020-11-29	I10
1416350	2009-11-20	I10
858641	2008-07-25	I10
858641	2009-04-10	I10
858641	2009-11-27	I10
857949	2020-12-31	I10
861178	2009-08-04	I10
359471	2020-12-18	I10
912070	2008-08-17	I10
904974	2008-05-30	I10
1640296	2009-05-25	I10
905781	2018-05-14	I10
1607934	2009-11-15	I10
1607934	2010-01-03	I10
1424579	2008-09-13	I10
1236721	2008-04-05	I10
913740	2008-03-21	I10
1302866	2019-09-07	I10
2538248	2019-08-01	I10
1197856	2008-08-08	I10
1197856	2008-11-29	I10
1197856	2009-07-10	I10
1197856	2010-01-15	I10
1148735	2008-01-14	I10
1148735	2007-12-20	I10
1148735	2011-08-11	I10
883657	2015-02-05	I10
1213755	2015-08-14	I10
1213755	2015-08-25	I10
883657	2015-02-19	I10
883657	2015-02-24	I10
883657	2015-03-17	I10
883657	2015-04-02	I10
883657	2015-04-18	I10
883657	2015-05-02	I10
883657	2015-06-25	I10
883657	2015-07-02	I10
883657	2015-08-01	I10
883657	2015-08-18	I10
883657	2015-09-05	I10
883657	2015-09-19	I10
883657	2015-10-27	I10
883657	2016-01-28	I10
883657	2016-03-05	I10
883657	2016-04-12	I10
883657	2016-04-19	I10
883657	2016-04-26	I10
883657	2016-05-14	I10
883657	2016-06-14	I10
883657	2016-07-14	I10
883657	2016-08-02	I10
883657	2016-08-09	I10
883657	2016-09-08	I10
883657	2016-10-08	I10
883657	2016-10-18	I10
883657	2016-11-26	I10
1381320	2010-07-17	I10
875474	2017-02-16	I10
875474	2017-06-15	I10
1470917	2015-01-20	I10
1470917	2015-02-08	I10
1470917	2015-02-14	I10
1470917	2015-02-24	I10
1470917	2015-03-14	I10
1470917	2015-04-04	I10
1470917	2015-04-25	I10
1470917	2015-05-14	I10
1470917	2015-06-11	I10
1470917	2015-07-04	I10
1470917	2015-08-01	I10
1470917	2015-08-20	I10
1030776	2017-03-05	I10
1030776	2017-09-10	I10
1847111	2016-12-08	I10
1480110	2017-08-15	I10
1830076	2013-04-12	I10
801884	2016-02-05	I10
801884	2016-03-04	I10
801884	2016-04-29	I10
801884	2016-05-27	I10
801884	2016-06-24	I10
801884	2016-07-23	I10
801884	2016-09-17	I10
801884	2016-10-15	I10
801884	2016-12-10	I10
1128993	2015-02-13	I10
1128993	2015-03-31	I10
1128993	2015-05-04	I10
1128993	2015-10-06	I10
1128993	2016-06-14	I10
1128993	2016-08-15	I10
1128993	2017-01-04	I10
1458000	2015-10-12	I10
820288	2015-02-14	I10
820288	2015-08-06	I10
820288	2015-12-10	I10
820288	2016-04-01	I10
820288	2016-09-14	I10
820288	2016-11-19	I10
803897	2013-03-14	I10
803897	2013-05-16	I10
803897	2013-06-16	I10
1490548	2015-04-09	I10
1490548	2015-10-30	I10
1490548	2016-04-23	I10
1490548	2016-09-18	I10
803897	2013-07-23	I10
803897	2013-10-30	I10
803897	2014-02-04	I10
803897	2014-05-22	I10
862262	2015-01-11	I10
799354	2017-01-24	I10
799354	2017-04-25	I10
799354	2017-08-07	I10
799354	2017-11-06	I10
1787050	2008-03-19	I10
1787050	2008-07-10	I10
1787050	2012-09-05	I10
1787050	2006-12-29	I10
1787050	2006-08-21	I10
1787050	2014-03-09	I10
1451817	2015-03-10	I10
1451817	2016-01-10	I10
1451817	2016-05-01	I10
1451817	2016-08-21	I10
1451817	2016-12-11	I10
139931	2016-12-12	I10
1902279	2017-12-31	I10
1941737	2015-02-27	I10
1941737	2015-09-02	I10
793569	2018-02-08	I10
1941737	2016-03-11	I10
1941737	2016-08-29	I10
864458	2017-11-28	I10
845011	2015-03-17	I10
845011	2015-11-03	I10
845011	2016-04-05	I10
845011	2016-07-01	I10
845011	2016-10-18	I10
830917	2013-06-03	I10
724743	2013-02-22	I10
724743	2013-04-12	I10
1849456	2017-05-04	I10
1849456	2017-09-06	I10
1849456	2017-11-23	I10
724743	2013-07-05	I10
724743	2013-08-02	I10
724743	2013-08-09	I10
724743	2013-09-16	I10
724743	2013-12-06	I10
724743	2014-02-14	I10
724743	2014-04-04	I10
724743	2014-06-06	I10
724743	2014-09-19	I10
724743	2014-12-12	I10
795606	2017-04-14	I10
795606	2017-11-24	I10
1849456	2013-04-02	I10
1849456	2013-06-26	I10
1849456	2013-12-18	I10
1849456	2014-03-19	I10
1849456	2014-06-25	I10
1849456	2014-12-24	I10
1902279	2016-02-13	I10
1902279	2016-07-03	I10
1606342	2015-05-12	I10
1606342	2015-10-09	I10
1606342	2016-05-13	I10
231147	2010-07-16	I10
1233847	2017-08-20	I10
1233847	2018-01-20	I10
869033	2017-02-01	I10
869033	2017-05-03	I10
869033	2017-10-25	I10
869033	2018-02-14	I10
1233847	2015-03-08	I10
1233847	2015-05-31	I10
1233847	2015-12-13	I10
1233847	2016-02-07	I10
1233847	2016-09-01	I10
1233847	2016-11-24	I10
739374	2010-02-07	I10
739374	2010-02-02	I10
869033	2015-01-21	I10
869033	2015-05-13	I10
869033	2015-07-08	I10
869033	2015-10-07	I10
869033	2016-01-25	I10
869033	2016-04-18	I10
869033	2016-07-11	I10
869033	2016-10-28	I10
869033	2016-12-11	I10
781501	2018-01-13	I10
1216042	2015-06-06	I10
1216042	2015-11-26	I10
1216042	2016-03-17	I10
1216042	2016-09-03	I10
1216042	2016-12-24	I10
728417	2016-10-28	I10
728417	2016-11-30	I10
728417	2016-12-18	I10
728417	2016-12-30	I10
828749	2013-09-02	I10
828749	2013-10-28	I10
828749	2014-12-27	I10
1759942	2013-03-17	I10
1759942	2013-10-27	I10
1759942	2014-10-07	I10
875474	2017-08-31	I10
875474	2017-11-18	I10
875474	2018-02-10	I10
872714	2014-08-28	I10
1537478	2015-07-07	I10
369936	2014-12-19	I10
1679579	2017-09-25	I10
360694	2015-02-23	I10
360694	2015-02-26	I10
1620201	2016-01-30	I10
1343660	2015-05-31	I10
1343660	2015-06-14	I10
1343660	2015-06-17	I10
1343660	2015-07-15	I10
1343660	2015-10-04	I10
1343660	2015-10-25	I10
1343660	2015-12-30	I10
1343660	2016-02-07	I10
1343660	2016-04-17	I10
1343660	2016-07-31	I10
1138622	2014-04-06	I10
32169	2011-02-28	I10
32169	2011-03-05	I10
791460	2001-12-13	I10
792825	2015-02-28	I10
1213755	2015-08-14	I10
852729	2013-10-20	I10
852729	2013-10-23	I10
852729	2014-01-08	I10
852729	2014-01-19	I10
852729	2014-12-17	I10
1896807	2014-02-02	I10
1751503	2014-04-01	I10
1736135	2008-03-09	I10
1434475	2016-02-04	I10
2056632	2017-12-12	I10
1677440	2016-10-18	I10
798244	2015-09-01	I10
798244	2015-09-30	I10
798244	2015-11-26	I10
798244	2016-11-11	I10
2053127	2017-11-19	I10
828749	2014-06-19	I10
798244	2014-05-01	I10
798244	2014-07-11	I10
798244	2014-10-02	I10
798244	2014-12-19	I10
1009600	2012-12-12	I10
1009600	2012-03-09	I10
1009600	2012-03-09	I10
1145544	2017-05-14	I10
1850695	2015-10-27	I10
1151586	2007-09-19	I10
1147249	2013-03-14	I10
1892003	2010-11-03	I10
1892003	2013-07-14	I10
1892003	2011-06-22	I10
839649	2016-03-02	I10
812276	2013-08-19	I10
1383830	2016-11-30	I10
1145999	2016-07-20	I10
868658	2017-02-11	I10
868658	2017-04-08	I10
1721323	2014-05-10	I10
868272	2018-01-31	I10
1421181	2015-02-01	I10
1421181	2015-04-26	I10
1421181	2015-07-19	I10
1421181	2015-10-11	I10
1421181	2015-11-08	I10
1421181	2016-02-14	I10
1421181	2016-05-01	I10
1421181	2016-07-24	I10
1421181	2016-10-23	I10
231147	2015-02-13	I10
231147	2015-06-19	I10
231147	2015-10-09	I10
231147	2016-07-01	I10
231147	2016-11-06	I10
1480110	2015-08-05	I10
1480110	2015-12-05	I10
1151104	2017-09-26	I10
1132118	2015-03-30	I10
1421514	2018-04-18	I67.9
1437423	2008-12-29	I12.0
928580	2010-08-09	I25.1
118043	2017-12-24	I25
741935	2016-05-07	I83
741935	2016-11-05	I83
1631973	2017-11-09	I10
525476	2017-10-16	I10
838115	2013-05-15	I10
838115	2013-09-10	I10
838115	2014-01-01	I10
696142	2017-03-27	I10
696142	2017-06-19	I10
696142	2017-09-11	I10
696142	2017-12-11	I10
696142	2018-03-05	I10
919042	2013-01-26	I10
919042	2013-10-19	I10
919042	2014-01-11	I10
1631973	2015-01-27	I10
1631973	2015-10-12	I10
801290	2015-02-07	I10
801290	2015-05-30	I10
801290	2015-09-19	I10
801290	2016-01-09	I10
801290	2016-04-23	I10
1631973	2016-03-16	I10
1631973	2017-01-05	I10
801290	2016-07-16	I10
801290	2016-11-05	I10
114267	2019-03-16	I10
324241	2017-12-21	I10
324241	2017-12-22	I10
324241	2017-12-26	I10
1416020	2015-03-03	I10
1416020	2015-03-27	I10
836443	2017-02-27	I10
836443	2017-05-15	I10
836443	2017-09-11	I10
836443	2017-11-20	I10
1222485	2018-03-27	I10
836443	2018-03-26	I10
811903	2015-03-23	I10
811903	2015-06-15	I10
811903	2015-07-27	I10
811903	2015-09-07	I10
811903	2015-12-28	I10
811903	2016-03-15	I10
811903	2016-06-06	I10
811903	2016-08-29	I10
811903	2016-10-31	I10
732568	2015-03-04	I10
732568	2015-05-27	I10
732568	2015-08-11	I10
732568	2015-10-06	I10
732568	2015-12-02	I10
732568	2016-02-09	I10
732568	2016-04-06	I10
1811894	2013-04-18	I10
1971219	2014-12-12	I10
1610880	2017-04-06	I10
1610880	2017-08-30	I10
1610880	2017-10-25	I10
1610880	2017-12-23	I10
1610880	2018-01-24	I10
962065	2017-02-16	I10
962065	2017-05-10	I10
962065	2017-08-06	I10
962065	2017-10-15	I10
962065	2017-11-28	I10
962065	2018-02-01	I10
241401	2015-09-11	I10
1963953	2017-02-07	I10
1963953	2017-06-08	I10
636757	2015-06-24	I10
560131	2017-10-25	I10
1847111	2017-04-20	I10
1847111	2017-06-15	I10
1847111	2018-01-11	I10
1192760	2018-03-06	I10
1192760	2018-03-08	I10
565270	2015-10-01	I10
1192760	2018-02-27	I10
1624157	2017-05-12	I10
1624157	2017-05-24	I10
1624157	2017-07-14	I10
1624157	2017-10-06	I10
1172007	2001-07-26	I10
830917	2015-12-10	I10
946257	2004-09-17	I10
946257	2004-01-31	I10
946257	2001-10-27	I10
946257	2005-12-21	I10
1099560	2006-03-18	I10
946257	2004-01-12	I10
946257	2005-01-02	I10
946257	2004-03-21	I10
946257	2002-08-07	I10
946257	2004-06-09	I10
946257	2005-02-04	I10
928580	2015-05-12	I10
928580	2015-06-09	I10
928580	2015-09-01	I10
928580	2016-01-11	I10
928580	2016-05-02	I10
928580	2016-08-22	I10
1458880	2018-05-02	I10
928580	2016-11-28	I10
1106573	2003-06-28	I10
838706	2017-01-14	I10
838706	2017-07-16	I10
838706	2017-09-11	I10
838706	2017-11-25	I10
838706	2018-01-20	I10
867121	2015-10-14	I10
1495902	2017-05-26	I10
1495902	2017-08-18	I10
1495902	2017-11-09	I10
1495902	2018-02-01	I10
1495902	2011-07-30	I10
1495902	2003-04-04	I10
1475302	2017-10-09	I10
1499884	2004-04-09	I10
1458880	2017-09-11	I10
1458880	2018-01-31	I10
1137993	2015-03-26	I10
1137993	2016-02-16	I10
1137993	2016-06-14	I10
1137993	2016-11-16	I10
839760	2017-04-18	I10
1432733	2010-11-29	I10
1432733	2011-01-13	I10
1432733	2010-10-18	I10
887077	2018-04-27	I10
882762	2018-05-18	I10
34102	2018-11-12	I10
1782076	2015-04-09	I10
1782076	2015-08-11	I10
1205569	2018-11-29	I10
636757	2015-06-17	I10
1681144	2019-11-21	I10
1782076	2013-02-26	I10
1782076	2014-03-20	I10
1782076	2014-08-21	I10
1490829	2017-04-25	I10
1490829	2017-07-25	I10
1490829	2017-09-12	I10
1490829	2017-12-27	I10
2479919	2019-07-18	I10
1499224	2010-03-27	I10
1294691	2016-09-22	I10
1624157	2017-10-06	I10
1421514	2017-01-18	I10
1421514	2017-06-22	I10
1421514	2017-06-27	I10
1421514	2017-10-04	I10
1421514	2017-12-09	I10
963944	2017-10-08	I10
872372	2018-12-30	I10
1785844	2013-11-29	I10
1785844	2014-06-02	I10
1785844	2014-11-09	I10
799354	2015-02-24	I10
799354	2015-06-15	I10
799354	2015-10-06	I10
799354	2016-01-12	I10
799354	2016-04-26	I10
799354	2016-07-26	I10
799354	2016-10-18	I10
1426647	2018-01-04	I10
1134829	2017-05-10	I10
1134829	2017-09-06	I10
1134829	2018-01-03	I10
181255	2017-01-31	I10
1128993	2017-03-02	I10
1128993	2017-04-25	I10
1128993	2017-07-04	I10
1785844	2015-03-05	I10
1785844	2015-06-22	I10
1785844	2015-10-19	I10
1128993	2017-08-30	I10
1128993	2017-11-22	I10
1785844	2016-02-21	I10
1785844	2016-06-17	I10
1785844	2016-10-16	I10
898894	2013-11-06	I10
898894	2014-02-06	I10
898894	2014-12-11	I10
845011	2013-03-24	I10
1978495	2015-02-04	I10
1978495	2015-11-21	I10
845011	2013-11-24	I10
845011	2014-01-19	I10
845011	2014-03-02	I10
845011	2014-04-20	I10
845011	2014-07-27	I10
845011	2014-09-21	I10
845011	2014-11-11	I10
845011	2015-01-13	I10
830917	2016-09-15	I10
1978495	2016-11-01	I10
1338560	2017-07-31	I10
1338560	2017-09-19	I10
1338560	2017-10-17	I10
1338560	2017-11-14	I10
1338560	2017-12-12	I10
1338560	2018-01-23	I10
1122443	2017-11-27	I10
1941737	2017-02-22	I10
1449221	2017-08-31	I10
1850441	2015-01-18	I10
1451817	2018-04-29	I10
809510	2016-10-15	I10
847070	2015-01-25	I10
11732	2014-02-17	I10
11732	2014-09-18	I10
1170748	2008-07-01	I10
1170748	2014-01-04	I10
1170748	2014-01-04	I10
828749	2015-09-19	I10
828749	2016-01-09	I10
828749	2016-11-26	I10
1236721	2015-01-13	I10
1236721	2015-05-05	I10
1236721	2015-06-04	I10
2681238	2021-07-08	I10
1975234	2021-07-09	I69.4
955756	2021-06-23	I10
1322139	2021-07-08	I10
811903	2021-06-22	I10
815349	2021-07-12	I25.1
815349	2021-07-12	I10
815349	2021-07-12	I48.0
1166340	2021-07-01	I71.4
1166340	2021-07-01	I70.201
168129	2021-06-26	I10
914650	2021-06-19	I10
914650	2021-06-19	I25.1
914650	2021-06-19	I26.9
1184650	2021-07-09	I10
826383	2021-06-28	I10
168712	2021-06-28	I10
2523862	2021-08-13	I48.0
2708969	2021-12-18	I10
800632	2021-07-02	I25.9
800632	2021-07-02	I35.0
1116519	2021-07-12	I48.0
1116519	2021-07-12	I10
1314196	2021-07-05	I10
744608	2007-08-22	I50.0
744608	2007-08-22	I80.8
847070	2016-04-07	I48
1709294	2009-11-24	I50.0
1227032	2015-10-10	I48
838160	2010-10-25	I80.2
861476	2010-06-23	I11
861476	2010-06-23	I69.3
861476	2010-06-23	I69.3
808279	2012-01-04	I70.2
808279	2012-01-04	I73.9
808279	2008-12-18	I70.0
808279	2008-12-18	I70.2
808279	2008-12-18	I48
808279	2008-12-18	I79.2*
808279	2008-12-18	I70.9
808279	2008-12-18	I11.9
808279	2008-12-10	I70.2
808279	2008-12-10	I11.9
808279	2008-12-10	I48
808279	2008-12-10	I79.2*
803897	2004-07-11	I69.4
861476	2008-11-09	I70.2
861476	2008-11-09	I49.1
861476	2008-11-09	I11.9
799354	2011-07-06	I34.0
799354	2011-07-06	I27.2
799354	2011-06-28	I27.2
799354	2011-06-28	I34.0
1747764	2017-05-30	I85.9
792825	2011-02-07	I86.1
47394	2010-04-03	I84.9
47394	2010-04-07	I84.9
1063432	2008-04-26	I42.2
1292004	2009-07-16	I48
1975702	2008-05-13	I25.1
1975702	2008-05-29	I25
1907920	2008-03-13	I48
1294691	2009-05-20	I25
801884	2019-10-03	I69.3
1344521	2003-07-29	I67.8
949287	2017-03-14	I63.5
949287	2017-03-14	I63.9
231147	2012-05-27	I47.1
838706	2016-06-04	I84.9
831412	2012-02-04	I84.4
831412	2012-02-04	I84.1
793096	2011-02-12	I25
793096	2011-09-28	I25
1450878	2014-05-06	I25
851100	2012-05-24	I21.4
812276	2011-12-10	I48
959673	2011-03-01	I48
959673	2011-12-20	I48
959673	2012-04-03	I48
1499224	2014-02-04	I48
1450878	2013-04-01	I48
1450878	2014-11-05	I48
1450878	2014-11-17	I48
873888	2012-08-06	I84.9
873888	2012-08-06	I84.2
1505161	2018-11-26	I69.1
1505161	2018-11-26	I50.0
1505161	2018-11-26	I48.0
1505161	2018-11-26	I87.2
960159	2010-02-26	I42.2
960159	2011-04-26	I25.2
960159	2011-05-05	I25.2
960159	2011-11-07	I42.2
1343660	2015-08-18	I51.8
851100	2015-01-17	I84
1490977	2010-10-16	I46.9
1311828	2015-09-28	I71.2
1311828	2015-11-09	I71.2
1311828	2016-02-08	I70.1
804794	2016-12-01	I42.2
1698242	2016-10-30	I20
861957	2015-03-04	I47.1
1192760	2017-11-27	I80.8
1418746	2016-01-08	I25.0
1009366	2014-01-02	I25.0
1121354	2010-04-25	I25.2
1469399	2010-03-20	I11
1152518	2011-04-17	I25.2
238224	2011-03-22	I06.2
760407	2012-07-16	I84.9
1698242	2017-07-05	I25
224220	2015-09-03	I25
224220	2015-09-06	I25
1338788	2015-09-21	I87.2
224220	2015-09-06	I63.3
862983	2008-06-04	I84
862983	2008-06-12	I84
1037169	2022-06-20	I10
1167308	2022-06-20	I10
1138622	2022-06-19	I10
1999077	2022-06-02	I10
868705	2022-06-27	I25.0
165778	2021-10-08	I25.1
2333975	2021-11-01	I10
1505161	2021-11-10	I50.0
1505161	2021-11-10	I48.0
1505161	2021-11-10	I42.2
913613	2021-10-29	I10
983341	2021-11-15	I10
1347175	2021-10-30	I10
731786	2021-11-05	I10
865139	2021-11-12	I10
865139	2021-11-12	I48.0
809148	2021-11-16	I10
830917	2021-10-29	I25.1
830917	2021-10-29	I10
165778	2021-10-22	I25.1
854560	2021-10-26	I25.9
854560	2021-10-26	I25.9
894235	2015-11-01	I50.0
1236721	2015-05-05	I25.2
1236721	2015-09-01	I25.2
352374	2016-07-26	I80.2
1277851	2017-08-04	I64
1277851	2015-02-12	I64
1277851	2016-06-23	I64
1040037	2011-02-15	I64
1040037	2011-05-03	I64
1283543	2015-05-05	I84
1283543	2016-05-01	I84
1918939	2008-01-01	I95.9
1153870	2007-07-12	I80.2
1153870	2007-07-12	I48
1153870	2007-07-12	I49.1
1153870	2007-07-12	I26.9
1153870	2007-11-01	I95.9
1086257	2018-03-09	I10
1421181	2020-04-17	I10
781501	2019-08-17	I10
148504	2020-07-02	I10
808109	2008-03-09	I10
1465610	2008-05-18	I10
781610	2020-05-30	I10
1465610	2009-01-12	I10
1026762	2020-08-19	I10
1183862	2009-05-07	I10
1183862	2009-05-10	I10
165778	2020-06-08	I10
1037169	2008-03-03	I10
1037169	2008-08-25	I10
1037169	2008-12-08	I10
1037169	2009-03-31	I10
1151104	2019-10-01	I10
1669545	2019-09-20	I10
1469399	2009-06-26	I10
810448	2008-03-11	I10
810448	2008-12-04	I10
1479011	2008-09-17	I10
1479011	2009-10-07	I10
1748754	2008-12-07	I10
843202	2008-07-20	I10
2644633	2020-05-13	I10
2569582	2020-06-27	I10
1435655	2008-04-08	I10
1435655	2008-07-01	I10
1435655	2008-08-26	I10
1435655	2008-11-18	I10
1435655	2009-01-13	I10
1435655	2009-03-10	I10
1435655	2009-08-11	I10
1370986	2019-03-06	I10
1283543	2008-08-02	I10
1283543	2009-09-21	I10
1063432	2019-08-21	I10
1746663	2008-10-17	I10
945891	2020-08-02	I10
738215	2020-06-22	I10
841451	2008-06-30	I10
841451	2008-10-20	I10
841451	2009-02-11	I10
841451	2009-07-10	I10
841451	2009-10-30	I10
517916	2019-08-10	I10
872456	2009-11-07	I10
1274732	2008-09-11	I10
1274732	2009-02-06	I10
1274732	2009-04-05	I10
1274732	2009-09-06	I10
1420370	2008-07-16	I10
1420370	2009-07-13	I10
1420370	2009-09-16	I10
1161418	2008-03-28	I10
1161418	2009-03-20	I10
1161418	2009-12-10	I10
1183862	2009-05-10	I10
839760	2008-12-07	I10
839760	2009-07-22	I10
839760	2009-10-18	I10
812587	2008-10-28	I10
812587	2009-05-12	I10
1043460	2008-07-28	I10
1043460	2008-10-20	I10
1043460	2009-06-29	I10
1043460	2009-08-24	I10
1043460	2009-11-16	I10
956952	2009-02-26	I10
956952	2009-03-06	I10
1039026	2008-02-27	I10
1494913	2009-04-15	I10
1470917	2009-01-19	I10
779158	2008-02-29	I10
779158	2008-03-26	I10
1470921	2008-05-01	I10
742400	2009-06-10	I10
843202	2008-09-23	I10
780719	2008-02-04	I10
780719	2008-04-21	I10
780719	2009-01-28	I10
1833271	2008-04-06	I10
1222485	2008-03-11	I10
1222485	2008-09-23	I10
1034605	2009-05-26	I10
1034605	2009-07-27	I10
1183862	2008-03-08	I10
1183862	2008-03-16	I10
845204	2008-02-21	I10
845204	2008-04-17	I10
845204	2008-06-26	I10
744608	2009-03-29	I10
1168752	2009-05-04	I10
1168752	2009-07-27	I10
1145544	2020-06-02	I10
1283255	2008-06-30	I10
1283255	2008-12-18	I10
847070	2008-03-10	I10
807127	2008-08-08	I10
909855	2020-10-02	I10
940768	2020-08-17	I10
838832	2009-07-27	I10
834406	2008-11-21	I10
1168752	2008-08-25	I10
1165426	2008-03-31	I10
1165426	2008-04-07	I10
1165426	2008-06-30	I10
1165426	2009-11-02	I10
808279	2008-07-18	I10
808279	2008-10-17	I10
808279	2008-12-10	I10
1634818	2008-02-24	I10
1224306	2008-05-25	I10
1224306	2008-08-17	I10
1224306	2008-12-07	I10
1043663	2009-12-10	I10
1469399	2008-06-21	I10
1469399	2009-03-22	I10
1283186	2008-03-17	I10
238224	2009-03-11	I10
1169671	2008-04-20	I10
1169671	2008-08-24	I10
1169671	2008-09-21	I10
1169671	2008-11-19	I10
1169671	2009-03-22	I10
745786	2008-05-04	I10
745786	2008-06-12	I10
745786	2008-09-06	I10
745786	2008-11-03	I10
745786	2008-12-31	I10
745786	2008-12-31	I10
745786	2009-02-25	I10
745786	2009-04-22	I10
745786	2009-06-18	I10
745786	2009-08-20	I10
745786	2009-10-28	I10
1179034	2009-04-15	I10
1179034	2009-05-15	I10
1179034	2009-06-10	I10
1179034	2009-07-15	I10
1179034	2009-08-26	I10
1179034	2009-11-25	I10
1179034	2010-01-01	I10
851100	2008-03-26	I10
851100	2008-08-07	I10
851100	2008-09-04	I10
851100	2008-10-08	I10
851100	2009-01-28	I10
851100	2009-03-11	I10
851100	2009-05-06	I10
809148	2008-05-25	I10
809148	2009-05-09	I10
809148	2009-05-15	I10
842364	2008-04-07	I10
[truncated: 28,232 more rows]

## Sheet: Laboratory
Research ID	Collection Date	Lab Item (unit)	value
494	2013-05-30	alt (u/l)	66
494	2013-05-30	ast (u/l)	43
494	2013-05-30	basophil (%)	0.3
494	2013-05-30	cholesterol (mg/dl)	224
494	2013-05-30	creatinine (mg/dl)	0.95
494	2013-05-30	eosinophil (%)	1.8
494	2013-05-30	fbg (mg/dl)	131
494	2013-05-30	gamma_gt (u/l)	38
494	2013-05-30	hct (vol%)	45.3
494	2013-05-30	hdl (mg/dl)	45
494	2013-05-30	hemoglobin (g/dl)	14.7
494	2013-05-30	ldl (mg/dl)	156
494	2013-05-30	lymphocyte (%)	25.1
494	2013-05-30	mch (pg)	29.2
494	2013-05-30	mchc (g/dl)	32.3
494	2013-05-30	neutrophil (%)	65.3
494	2013-05-30	platelet_count (x 10^3/ul)	227
494	2013-05-30	rbc (x 10^6/ul)	5.02
494	2013-05-30	rdw (%)	13.3
494	2013-05-30	triglycerides (mg/dl)	152
494	2013-05-30	wbc (x 10^3/ul)	7.3
494	2013-05-30	abs_eosinophil (x 10^3/ul)	0.1314
494	2013-05-30	abs_lymphocyte (x 10^3/ul)	1.8323
494	2013-05-30	abs_neutrophil (x 10^3/ul)	4.7669
494	2013-05-30	egfr (ml/min/1.73m2)	97.5126
796	2008-07-25	alt (u/l)	179
796	2008-07-25	ast (u/l)	178
796	2008-07-25	basophil (%)	1.6
796	2008-07-25	cholesterol (mg/dl)	205
796	2008-07-25	creatinine (mg/dl)	1
796	2008-07-25	eosinophil (%)	0.1
796	2008-07-25	fbg (mg/dl)	86
796	2008-07-25	gamma_gt (u/l)	1305
796	2008-07-25	hba1c (%)	8.8
796	2008-07-25	hct (vol%)	29.6
796	2008-07-25	hdl (mg/dl)	39
796	2008-07-25	hemoglobin (g/dl)	9.4
796	2008-07-25	ldl (mg/dl)	155
796	2008-07-25	lymphocyte (%)	9.3
796	2008-07-25	mch (pg)	22.6
796	2008-07-25	mchc (g/dl)	31.7
796	2008-07-25	neutrophil (%)	88.3
796	2008-07-25	platelet_count (x 10^3/ul)	199
796	2008-07-25	potassium (mmol/l)	3.9
796	2008-07-25	rbc (x 10^6/ul)	4.14
796	2008-07-25	rdw (%)	17.1
796	2008-07-25	sodium (mmol/l)	137
796	2008-07-25	triglycerides (mg/dl)	54
796	2008-07-25	wbc (x 10^3/ul)	3.8
796	2008-07-25	abs_eosinophil (x 10^3/ul)	0.0038
796	2008-07-25	abs_lymphocyte (x 10^3/ul)	0.3534
796	2008-07-25	abs_neutrophil (x 10^3/ul)	3.3554
796	2008-07-25	egfr (ml/min/1.73m2)	96.9701
1065	2018-04-13	alt (u/l)	47
1065	2018-04-13	ast (u/l)	25
1065	2018-04-13	basophil (%)	1.2
1065	2018-04-13	cholesterol (mg/dl)	150.9
1065	2018-04-13	creatinine (mg/dl)	0.89
1065	2018-04-13	eosinophil (%)	5.5
1065	2018-04-13	fbg (mg/dl)	131
1065	2018-04-13	hba1c (%)	7.4
1065	2018-04-13	hct (vol%)	40.6
1065	2018-04-13	hdl (mg/dl)	30.3
1065	2018-04-13	hemoglobin (g/dl)	12.9
1065	2018-04-13	ldl (mg/dl)	99.1
1065	2018-04-13	lymphocyte (%)	36.5
1065	2018-04-13	mch (pg)	22.1
1065	2018-04-13	mchc (g/dl)	31.8
1065	2018-04-13	neutrophil (%)	49.8
1065	2018-04-13	platelet_count (x 10^3/ul)	206
1065	2018-04-13	rbc (x 10^6/ul)	5.86
1065	2018-04-13	rdw (%)	13.9
1065	2018-04-13	triglycerides (mg/dl)	117.6
1065	2018-04-13	wbc (x 10^3/ul)	4.6
1065	2018-04-13	abs_eosinophil (x 10^3/ul)	0.253
1065	2018-04-13	abs_lymphocyte (x 10^3/ul)	1.679
1065	2018-04-13	abs_neutrophil (x 10^3/ul)	2.2908
1065	2018-04-13	egfr (ml/min/1.73m2)	112.49
1638	2009-04-16	alt (u/l)	32
1638	2009-04-16	ast (u/l)	20
1638	2009-04-16	basophil (%)	0.7
1638	2009-04-16	cholesterol (mg/dl)	234
1638	2009-04-16	creatinine (mg/dl)	0.9
1638	2009-04-16	crp (mg/dl)	1.4
1638	2009-04-16	eosinophil (%)	3.2
1638	2009-04-16	esr (mm/hr)	5
1638	2009-04-16	fbg (mg/dl)	132
1638	2009-04-16	gamma_gt (u/l)	28
1638	2009-04-16	hct (vol%)	45.5
1638	2009-04-16	hdl (mg/dl)	48
1638	2009-04-16	hemoglobin (g/dl)	15.4
1638	2009-04-16	ldl (mg/dl)	164
1638	2009-04-16	lymphocyte (%)	32.4
1638	2009-04-16	mch (pg)	30.3
1638	2009-04-16	mchc (g/dl)	33.8
1638	2009-04-16	neutrophil (%)	55.3
1638	2009-04-16	platelet_count (x 10^3/ul)	230
1638	2009-04-16	rbc (x 10^6/ul)	5.07
1638	2009-04-16	rdw (%)	13.3
1638	2009-04-16	triglycerides (mg/dl)	87
1638	2009-04-16	wbc (x 10^3/ul)	5
1638	2009-04-16	abs_eosinophil (x 10^3/ul)	0.16
1638	2009-04-16	abs_lymphocyte (x 10^3/ul)	1.62
1638	2009-04-16	abs_neutrophil (x 10^3/ul)	2.765
1638	2009-04-16	egfr (ml/min/1.73m2)	95.9677
2308	2013-09-29	alt (u/l)	104
2308	2013-09-29	ast (u/l)	55
2308	2013-09-29	basophil (%)	1.1
2308	2013-09-29	cholesterol (mg/dl)	251
2308	2013-09-29	creatinine (mg/dl)	0.94
2308	2013-09-29	eosinophil (%)	2.3
2308	2013-09-29	fbg (mg/dl)	128
2308	2013-09-29	gamma_gt (u/l)	101
2308	2013-09-29	hba1c (%)	7.3
2308	2013-09-29	hct (vol%)	45
2308	2013-09-29	hdl (mg/dl)	42
2308	2013-09-29	hemoglobin (g/dl)	14.9
2308	2013-09-29	ldl (mg/dl)	226
2308	2013-09-29	lymphocyte (%)	45.3
2308	2013-09-29	mch (pg)	30.3
2308	2013-09-29	mchc (g/dl)	33.1
2308	2013-09-29	neutrophil (%)	41.6
2308	2013-09-29	platelet_count (x 10^3/ul)	284
2308	2013-09-29	rbc (x 10^6/ul)	4.92
2308	2013-09-29	rdw (%)	13.2
2308	2013-09-29	triglycerides (mg/dl)	190
2308	2013-09-29	wbc (x 10^3/ul)	5.5
2308	2013-09-29	abs_eosinophil (x 10^3/ul)	0.1265
2308	2013-09-29	abs_lymphocyte (x 10^3/ul)	2.4915
2308	2013-09-29	abs_neutrophil (x 10^3/ul)	2.288
2308	2013-09-29	egfr (ml/min/1.73m2)	104.444
2533	2007-07-11	alt (u/l)	30
2533	2007-07-11	ast (u/l)	18
2533	2007-07-11	basophil (%)	0.5
2533	2007-07-11	cholesterol (mg/dl)	191
2533	2007-07-11	creatinine (mg/dl)	0.6
2533	2007-07-11	eosinophil (%)	8.5
2533	2007-07-11	fbg (mg/dl)	178
2533	2007-07-11	hba1c (%)	6
2533	2007-07-11	hct (vol%)	45.3
2533	2007-07-11	hdl (mg/dl)	37
2533	2007-07-11	hemoglobin (g/dl)	15.1
2533	2007-07-11	lymphocyte (%)	27.2
2533	2007-07-11	mch (pg)	28.6
2533	2007-07-11	mchc (g/dl)	33.4
2533	2007-07-11	neutrophil (%)	58.1
2533	2007-07-11	platelet_count (x 10^3/ul)	222
2533	2007-07-11	potassium (mmol/l)	3.9
2533	2007-07-11	rbc (x 10^6/ul)	5.29
2533	2007-07-11	rdw (%)	12.2
2533	2007-07-11	triglycerides (mg/dl)	563
2533	2007-07-11	wbc (x 10^3/ul)	7.2
2533	2007-07-11	abs_eosinophil (x 10^3/ul)	0.612
2533	2007-07-11	abs_lymphocyte (x 10^3/ul)	1.9584
2533	2007-07-11	abs_neutrophil (x 10^3/ul)	4.1832
2533	2007-07-11	egfr (ml/min/1.73m2)	127.506
2543	2015-09-29	alt (u/l)	24
2543	2015-09-29	ast (u/l)	20
2543	2015-09-29	basophil (%)	0.4
2543	2015-09-29	cholesterol (mg/dl)	192
2543	2015-09-29	creatinine (mg/dl)	0.92
2543	2015-09-29	eosinophil (%)	3.1
2543	2015-09-29	fbg (mg/dl)	131
2543	2015-09-29	gamma_gt (u/l)	28
2543	2015-09-29	hba1c (%)	7.2
2543	2015-09-29	hct (vol%)	41.2
2543	2015-09-29	hdl (mg/dl)	41
2543	2015-09-29	hemoglobin (g/dl)	14
2543	2015-09-29	ldl (mg/dl)	131
2543	2015-09-29	lymphocyte (%)	25.9
2543	2015-09-29	mch (pg)	28.3
2543	2015-09-29	mchc (g/dl)	34
2543	2015-09-29	neutrophil (%)	64.2
2543	2015-09-29	platelet_count (x 10^3/ul)	238
2543	2015-09-29	rbc (x 10^6/ul)	4.95
2543	2015-09-29	rdw (%)	12.7
2543	2015-09-29	triglycerides (mg/dl)	123
2543	2015-09-29	wbc (x 10^3/ul)	7.5
2543	2015-09-29	abs_eosinophil (x 10^3/ul)	0.2325
2543	2015-09-29	abs_lymphocyte (x 10^3/ul)	1.9425
2543	2015-09-29	abs_neutrophil (x 10^3/ul)	4.815
2543	2015-09-29	egfr (ml/min/1.73m2)	91.7418
2763	2007-10-02	alt (u/l)	15
2763	2007-10-02	ast (u/l)	22
2763	2007-10-02	cholesterol (mg/dl)	170
2763	2007-10-02	creatinine (mg/dl)	1.8
2763	2007-10-02	fbg (mg/dl)	105
2763	2007-10-02	hba1c (%)	7.6
2763	2007-10-02	hct (vol%)	35.1
2763	2007-10-02	hdl (mg/dl)	54
2763	2007-10-02	ldl (mg/dl)	95
2763	2007-10-02	potassium (mmol/l)	4.3
2763	2007-10-02	sodium (mmol/l)	137
2763	2007-10-02	triglycerides (mg/dl)	103
2763	2007-10-02	egfr (ml/min/1.73m2)	28.8392
3138	2021-01-15	alt (u/l)	53
3138	2021-01-15	ast (u/l)	43
3138	2021-01-15	basophil (%)	0.5
3138	2021-01-15	cholesterol (mg/dl)	278.5
3138	2021-01-15	creatinine (mg/dl)	0.8
3138	2021-01-15	eosinophil (%)	1.6
3138	2021-01-15	fbg (mg/dl)	185
3138	2021-01-15	gamma_gt (u/l)	38
3138	2021-01-15	hba1c (%)	7
3138	2021-01-15	hct (vol%)	39.4
3138	2021-01-15	hdl (mg/dl)	46.7
3138	2021-01-15	hemoglobin (g/dl)	13.4
3138	2021-01-15	ldl (mg/dl)	195.3
3138	2021-01-15	lymphocyte (%)	36.8
3138	2021-01-15	mch (pg)	29.8
3138	2021-01-15	mchc (g/dl)	34.4
3138	2021-01-15	mcv (fl)	86.4
3138	2021-01-15	neutrophil (%)	54.3
3138	2021-01-15	platelet_count (x 10^3/ul)	263
3138	2021-01-15	rbc (x 10^6/ul)	4.5
3138	2021-01-15	rdw (%)	13.1
3138	2021-01-15	triglycerides (mg/dl)	318.6
3138	2021-01-15	wbc (x 10^3/ul)	8.7
3138	2021-01-15	abs_eosinophil (x 10^3/ul)	0.1392
3138	2021-01-15	abs_lymphocyte (x 10^3/ul)	3.2016
3138	2021-01-15	abs_neutrophil (x 10^3/ul)	4.7241
3138	2021-01-15	egfr (ml/min/1.73m2)	94.2836
4089	2007-04-18	alt (u/l)	12
4089	2007-04-18	ast (u/l)	19
4089	2007-04-18	basophil (%)	0.1
4089	2007-04-18	creatinine (mg/dl)	1.1
4089	2007-04-18	eosinophil (%)	0.1
4089	2007-04-18	fbg (mg/dl)	418
4089	2007-04-18	gamma_gt (u/l)	20
4089	2007-04-18	hct (vol%)	67
4089	2007-04-18	hemoglobin (g/dl)	21.6
4089	2007-04-18	lymphocyte (%)	3.3
4089	2007-04-18	mch (pg)	23.1
4089	2007-04-18	mchc (g/dl)	31.8
4089	2007-04-18	neutrophil (%)	91.2
4089	2007-04-18	platelet_count (x 10^3/ul)	150
4089	2007-04-18	potassium (mmol/l)	7.15
4089	2007-04-18	rbc (x 10^6/ul)	9.32
4089	2007-04-18	rdw (%)	23.2
4089	2007-04-18	sodium (mmol/l)	137
4089	2007-04-18	wbc (x 10^3/ul)	31.9
4089	2007-04-18	abs_eosinophil (x 10^3/ul)	0.0319
4089	2007-04-18	abs_lymphocyte (x 10^3/ul)	1.0527
4089	2007-04-18	abs_neutrophil (x 10^3/ul)	29.0928
4089	2007-04-18	egfr (ml/min/1.73m2)	75.162
4486	2007-05-18	alt (u/l)	63
4486	2007-05-18	ast (u/l)	29
4486	2007-05-18	basophil (%)	0.6
4486	2007-05-18	creatinine (mg/dl)	0.8
4486	2007-05-18	eosinophil (%)	1.8
4486	2007-05-18	esr (mm/hr)	88
4486	2007-05-18	fbg (mg/dl)	262
4486	2007-05-18	gamma_gt (u/l)	49
4486	2007-05-18	hct (vol%)	45
4486	2007-05-18	hemoglobin (g/dl)	15.1
4486	2007-05-18	lymphocyte (%)	35.6
4486	2007-05-18	mch (pg)	31.8
4486	2007-05-18	mchc (g/dl)	33.5
4486	2007-05-18	neutrophil (%)	52.4
4486	2007-05-18	platelet_count (x 10^3/ul)	215
4486	2007-05-18	potassium (mmol/l)	4.3
4486	2007-05-18	rbc (x 10^6/ul)	4.75
4486	2007-05-18	rdw (%)	13.4
4486	2007-05-18	sodium (mmol/l)	138
4486	2007-05-18	wbc (x 10^3/ul)	6.7
4486	2007-05-18	abs_eosinophil (x 10^3/ul)	0.1206
4486	2007-05-18	abs_lymphocyte (x 10^3/ul)	2.3852
4486	2007-05-18	abs_neutrophil (x 10^3/ul)	3.5108
4486	2007-05-18	egfr (ml/min/1.73m2)	108.489
4497	2008-07-03	alt (u/l)	21
4497	2008-07-03	ast (u/l)	20
4497	2008-07-03	basophil (%)	0.8
4497	2008-07-03	cholesterol (mg/dl)	123
4497	2008-07-03	creatinine (mg/dl)	0.8
4497	2008-07-03	eosinophil (%)	4.1
4497	2008-07-03	fbg (mg/dl)	153
4497	2008-07-03	gamma_gt (u/l)	16
4497	2008-07-03	hba1c (%)	6.6
4497	2008-07-03	hct (vol%)	45.3
4497	2008-07-03	hdl (mg/dl)	44
4497	2008-07-03	hemoglobin (g/dl)	15.1
4497	2008-07-03	ldl (mg/dl)	73
4497	2008-07-03	lymphocyte (%)	48.3
4497	2008-07-03	mch (pg)	28.8
4497	2008-07-03	mchc (g/dl)	33.4
4497	2008-07-03	neutrophil (%)	41.4
4497	2008-07-03	platelet_count (x 10^3/ul)	282
4497	2008-07-03	rbc (x 10^6/ul)	5.25
4497	2008-07-03	rdw (%)	13.2
4497	2008-07-03	triglycerides (mg/dl)	65
4497	2008-07-03	wbc (x 10^3/ul)	3.7
4497	2008-07-03	abs_eosinophil (x 10^3/ul)	0.1517
4497	2008-07-03	abs_lymphocyte (x 10^3/ul)	1.7871
4497	2008-07-03	abs_neutrophil (x 10^3/ul)	1.5318
4497	2008-07-03	egfr (ml/min/1.73m2)	119.84
5491	2017-05-27	alt (u/l)	53
5491	2017-05-27	ast (u/l)	30
5491	2017-05-27	basophil (%)	1
5491	2017-05-27	cholesterol (mg/dl)	257
5491	2017-05-27	creatinine (mg/dl)	0.92
5491	2017-05-27	eosinophil (%)	3.3
5491	2017-05-27	fbg (mg/dl)	151
5491	2017-05-27	gamma_gt (u/l)	63
5491	2017-05-27	hba1c (%)	7.7
5491	2017-05-27	hct (vol%)	49.9
5491	2017-05-27	hdl (mg/dl)	35
5491	2017-05-27	hemoglobin (g/dl)	17.1
5491	2017-05-27	ldl (mg/dl)	174
5491	2017-05-27	lymphocyte (%)	36.9
5491	2017-05-27	mch (pg)	29.1
5491	2017-05-27	mchc (g/dl)	34.3
5491	2017-05-27	neutrophil (%)	53.9
5491	2017-05-27	platelet_count (x 10^3/ul)	206
5491	2017-05-27	rbc (x 10^6/ul)	5.87
5491	2017-05-27	rdw (%)	11.9
5491	2017-05-27	triglycerides (mg/dl)	210
5491	2017-05-27	wbc (x 10^3/ul)	6.1
5491	2017-05-27	abs_eosinophil (x 10^3/ul)	0.2013
5491	2017-05-27	abs_lymphocyte (x 10^3/ul)	2.2509
5491	2017-05-27	abs_neutrophil (x 10^3/ul)	3.2879
5491	2017-05-27	egfr (ml/min/1.73m2)	94.6395
9165	2015-10-31	alt (u/l)	46
9165	2015-10-31	ast (u/l)	40
9165	2015-10-31	basophil (%)	0.5
9165	2015-10-31	cholesterol (mg/dl)	242
9165	2015-10-31	creatinine (mg/dl)	0.65
9165	2015-10-31	eosinophil (%)	1.6
9165	2015-10-31	fbg (mg/dl)	139
9165	2015-10-31	gamma_gt (u/l)	90
9165	2015-10-31	hba1c (%)	8.4
9165	2015-10-31	hct (vol%)	44.9
9165	2015-10-31	hdl (mg/dl)	71
9165	2015-10-31	hemoglobin (g/dl)	14.8
9165	2015-10-31	ldl (mg/dl)	154
9165	2015-10-31	lymphocyte (%)	41.5
9165	2015-10-31	mch (pg)	30
9165	2015-10-31	mchc (g/dl)	33
9165	2015-10-31	neutrophil (%)	50.1
9165	2015-10-31	platelet_count (x 10^3/ul)	263
9165	2015-10-31	potassium (mmol/l)	4.4
9165	2015-10-31	rbc (x 10^6/ul)	4.94
9165	2015-10-31	rdw (%)	13.4
9165	2015-10-31	sodium (mmol/l)	140
9165	2015-10-31	triglycerides (mg/dl)	73
9165	2015-10-31	wbc (x 10^3/ul)	7.4
9165	2015-10-31	abs_eosinophil (x 10^3/ul)	0.1184
9165	2015-10-31	abs_lymphocyte (x 10^3/ul)	3.071
9165	2015-10-31	abs_neutrophil (x 10^3/ul)	3.7074
9165	2015-10-31	egfr (ml/min/1.73m2)	104.561
9323	2016-05-30	alt (u/l)	37
9323	2016-05-30	ast (u/l)	19
9323	2016-05-30	basophil (%)	1
9323	2016-05-30	cholesterol (mg/dl)	188
9323	2016-05-30	creatinine (mg/dl)	0.72
9323	2016-05-30	eosinophil (%)	2.7
9323	2016-05-30	fbg (mg/dl)	148
9323	2016-05-30	gamma_gt (u/l)	26
9323	2016-05-30	hba1c (%)	6.9
9323	2016-05-30	hct (vol%)	45.8
9323	2016-05-30	hdl (mg/dl)	38
9323	2016-05-30	hemoglobin (g/dl)	15.6
9323	2016-05-30	ldl (mg/dl)	133
9323	2016-05-30	lymphocyte (%)	40.3
9323	2016-05-30	mch (pg)	29.1
9323	2016-05-30	mchc (g/dl)	34.1
9323	2016-05-30	neutrophil (%)	48.4
9323	2016-05-30	platelet_count (x 10^3/ul)	261
9323	2016-05-30	potassium (mmol/l)	4.4
9323	2016-05-30	rbc (x 10^6/ul)	5.36
9323	2016-05-30	rdw (%)	12.6
9323	2016-05-30	sodium (mmol/l)	135
9323	2016-05-30	triglycerides (mg/dl)	134
9323	2016-05-30	wbc (x 10^3/ul)	8
9323	2016-05-30	abs_eosinophil (x 10^3/ul)	0.216
9323	2016-05-30	abs_lymphocyte (x 10^3/ul)	3.224
9323	2016-05-30	abs_neutrophil (x 10^3/ul)	3.872
9323	2016-05-30	egfr (ml/min/1.73m2)	111.997
10020	2008-07-02	alt (u/l)	69
10020	2008-07-02	ast (u/l)	35
10020	2008-07-02	basophil (%)	0.8
10020	2008-07-02	cholesterol (mg/dl)	160
10020	2008-07-02	creatinine (mg/dl)	0.7
10020	2008-07-02	eosinophil (%)	0.8
10020	2008-07-02	esr (mm/hr)	7
10020	2008-07-02	fbg (mg/dl)	109
10020	2008-07-02	gamma_gt (u/l)	74
10020	2008-07-02	hct (vol%)	39.5
10020	2008-07-02	hdl (mg/dl)	25
10020	2008-07-02	hemoglobin (g/dl)	13.1
10020	2008-07-02	ldl (mg/dl)	104
10020	2008-07-02	lymphocyte (%)	32.5
10020	2008-07-02	mch (pg)	27.2
10020	2008-07-02	mchc (g/dl)	33.1
10020	2008-07-02	neutrophil (%)	59
10020	2008-07-02	platelet_count (x 10^3/ul)	228
10020	2008-07-02	potassium (mmol/l)	4.1
10020	2008-07-02	rbc (x 10^6/ul)	4.8
10020	2008-07-02	rdw (%)	13.1
10020	2008-07-02	sodium (mmol/l)	136
10020	2008-07-02	triglycerides (mg/dl)	153
10020	2008-07-02	wbc (x 10^3/ul)	4
10020	2008-07-02	abs_eosinophil (x 10^3/ul)	0.032
10020	2008-07-02	abs_lymphocyte (x 10^3/ul)	1.3
10020	2008-07-02	abs_neutrophil (x 10^3/ul)	2.36
10020	2008-07-02	egfr (ml/min/1.73m2)	114.367
10380	2013-03-24	alt (u/l)	17
10380	2013-03-24	ast (u/l)	23
10380	2013-03-24	basophil (%)	0.5
10380	2013-03-24	cholesterol (mg/dl)	269
10380	2013-03-24	creatinine (mg/dl)	0.59
10380	2013-03-24	eosinophil (%)	2
10380	2013-03-24	fbg (mg/dl)	143
10380	2013-03-24	hct (vol%)	41.8
10380	2013-03-24	hdl (mg/dl)	37
10380	2013-03-24	hemoglobin (g/dl)	14
10380	2013-03-24	ldl (mg/dl)	142
10380	2013-03-24	lymphocyte (%)	34.2
10380	2013-03-24	mch (pg)	30.4
10380	2013-03-24	mchc (g/dl)	33.5
10380	2013-03-24	neutrophil (%)	56.3
10380	2013-03-24	platelet_count (x 10^3/ul)	291
10380	2013-03-24	rbc (x 10^6/ul)	4.61
10380	2013-03-24	rdw (%)	13
10380	2013-03-24	triglycerides (mg/dl)	346
10380	2013-03-24	wbc (x 10^3/ul)	7.7
10380	2013-03-24	abs_eosinophil (x 10^3/ul)	0.154
10380	2013-03-24	abs_lymphocyte (x 10^3/ul)	2.6334
10380	2013-03-24	abs_neutrophil (x 10^3/ul)	4.3351
10380	2013-03-24	egfr (ml/min/1.73m2)	89.9248
10923	2018-09-30	alt (u/l)	13
10923	2018-09-30	ast (u/l)	17
10923	2018-09-30	basophil (%)	0.9
10923	2018-09-30	cholesterol (mg/dl)	237.7
10923	2018-09-30	creatinine (mg/dl)	0.56
10923	2018-09-30	eosinophil (%)	1.7
10923	2018-09-30	fbg (mg/dl)	284
10923	2018-09-30	gamma_gt (u/l)	14
10923	2018-09-30	hba1c (%)	9.2
10923	2018-09-30	hct (vol%)	38
10923	2018-09-30	hdl (mg/dl)	61.6
10923	2018-09-30	hemoglobin (g/dl)	12.7
10923	2018-09-30	ldl (mg/dl)	158.3
10923	2018-09-30	lymphocyte (%)	20.6
10923	2018-09-30	mch (pg)	29.4
10923	2018-09-30	mchc (g/dl)	33.4
10923	2018-09-30	mcv (fl)	88
10923	2018-09-30	neutrophil (%)	73.1
10923	2018-09-30	platelet_count (x 10^3/ul)	327
10923	2018-09-30	rbc (x 10^6/ul)	4.35
10923	2018-09-30	rdw (%)	12.1
10923	2018-09-30	triglycerides (mg/dl)	66.3
10923	2018-09-30	wbc (x 10^3/ul)	9.4
10923	2018-09-30	abs_eosinophil (x 10^3/ul)	0.1598
10923	2018-09-30	abs_lymphocyte (x 10^3/ul)	1.9364
10923	2018-09-30	abs_neutrophil (x 10^3/ul)	6.8714
10923	2018-09-30	egfr (ml/min/1.73m2)	119.725
10934	2007-07-12	alt (u/l)	21
10934	2007-07-12	ast (u/l)	15
10934	2007-07-12	basophil (%)	0.3
10934	2007-07-12	creatinine (mg/dl)	1
10934	2007-07-12	eosinophil (%)	1.6
10934	2007-07-12	fbg (mg/dl)	137
10934	2007-07-12	gamma_gt (u/l)	45
10934	2007-07-12	hct (vol%)	40.2
10934	2007-07-12	hemoglobin (g/dl)	13.9
10934	2007-07-12	lymphocyte (%)	14
10934	2007-07-12	mch (pg)	32.5
10934	2007-07-12	mchc (g/dl)	34.5
10934	2007-07-12	neutrophil (%)	80.5
10934	2007-07-12	platelet_count (x 10^3/ul)	236
10934	2007-07-12	potassium (mmol/l)	3.8
10934	2007-07-12	rbc (x 10^6/ul)	4.27
10934	2007-07-12	rdw (%)	20
10934	2007-07-12	sodium (mmol/l)	134
10934	2007-07-12	wbc (x 10^3/ul)	2.9
10934	2007-07-12	abs_eosinophil (x 10^3/ul)	0.0464
10934	2007-07-12	abs_lymphocyte (x 10^3/ul)	0.406
10934	2007-07-12	abs_neutrophil (x 10^3/ul)	2.3345
10934	2007-07-12	egfr (ml/min/1.73m2)	75.8145
11123	2017-07-08	alt (u/l)	85
11123	2017-07-08	ast (u/l)	26
11123	2017-07-08	basophil (%)	1
11123	2017-07-08	cholesterol (mg/dl)	267
11123	2017-07-08	creatinine (mg/dl)	0.92
11123	2017-07-08	eosinophil (%)	6.2
11123	2017-07-08	fbg (mg/dl)	182
11123	2017-07-08	gamma_gt (u/l)	126
11123	2017-07-08	hba1c (%)	7.5
11123	2017-07-08	hct (vol%)	43.9
11123	2017-07-08	hdl (mg/dl)	57
11123	2017-07-08	hemoglobin (g/dl)	14.6
11123	2017-07-08	ldl (mg/dl)	191
11123	2017-07-08	lymphocyte (%)	35.2
11123	2017-07-08	mch (pg)	23.1
11123	2017-07-08	mchc (g/dl)	33.3
11123	2017-07-08	neutrophil (%)	50.2
11123	2017-07-08	platelet_count (x 10^3/ul)	302
11123	2017-07-08	potassium (mmol/l)	4.8
11123	2017-07-08	rbc (x 10^6/ul)	6.32
11123	2017-07-08	rdw (%)	13.6
11123	2017-07-08	sodium (mmol/l)	140
11123	2017-07-08	triglycerides (mg/dl)	99
11123	2017-07-08	wbc (x 10^3/ul)	6.3
11123	2017-07-08	abs_eosinophil (x 10^3/ul)	0.3906
11123	2017-07-08	abs_lymphocyte (x 10^3/ul)	2.2176
11123	2017-07-08	abs_neutrophil (x 10^3/ul)	3.1626
11123	2017-07-08	egfr (ml/min/1.73m2)	105.194
11224	2009-03-27	alt (u/l)	30
11224	2009-03-27	ast (u/l)	18
11224	2009-03-27	basophil (%)	0.4
11224	2009-03-27	cholesterol (mg/dl)	152
11224	2009-03-27	creatinine (mg/dl)	0.9
11224	2009-03-27	eosinophil (%)	1.7
11224	2009-03-27	fbg (mg/dl)	185
11224	2009-03-27	gamma_gt (u/l)	36
11224	2009-03-27	hct (vol%)	40
11224	2009-03-27	hdl (mg/dl)	33
11224	2009-03-27	hemoglobin (g/dl)	14
11224	2009-03-27	ldl (mg/dl)	87
11224	2009-03-27	lymphocyte (%)	26
11224	2009-03-27	mch (pg)	30.3
11224	2009-03-27	mchc (g/dl)	35
11224	2009-03-27	neutrophil (%)	65.7
11224	2009-03-27	platelet_count (x 10^3/ul)	160
11224	2009-03-27	rbc (x 10^6/ul)	4.62
11224	2009-03-27	rdw (%)	13.1
11224	2009-03-27	triglycerides (mg/dl)	241
11224	2009-03-27	wbc (x 10^3/ul)	6.8
11224	2009-03-27	abs_eosinophil (x 10^3/ul)	0.1156
11224	2009-03-27	abs_lymphocyte (x 10^3/ul)	1.768
11224	2009-03-27	abs_neutrophil (x 10^3/ul)	4.4676
11224	2009-03-27	egfr (ml/min/1.73m2)	101.492
11732	2008-03-20	alt (u/l)	90
11732	2008-03-20	ast (u/l)	78
11732	2008-03-20	basophil (%)	0.5
11732	2008-03-20	cholesterol (mg/dl)	175
11732	2008-03-20	creatinine (mg/dl)	0.5
11732	2008-03-20	eosinophil (%)	5.7
11732	2008-03-20	fbg (mg/dl)	127
11732	2008-03-20	gamma_gt (u/l)	121
11732	2008-03-20	hba1c (%)	7.1
11732	2008-03-20	hct (vol%)	36.5
11732	2008-03-20	hdl (mg/dl)	33
11732	2008-03-20	hemoglobin (g/dl)	11.6
11732	2008-03-20	ldl (mg/dl)	122
11732	2008-03-20	lymphocyte (%)	27
11732	2008-03-20	mch (pg)	23
11732	2008-03-20	mchc (g/dl)	31.8
11732	2008-03-20	neutrophil (%)	56.4
11732	2008-03-20	platelet_count (x 10^3/ul)	302
11732	2008-03-20	rbc (x 10^6/ul)	5.05
11732	2008-03-20	rdw (%)	15
11732	2008-03-20	triglycerides (mg/dl)	140
11732	2008-03-20	wbc (x 10^3/ul)	6.3
11732	2008-03-20	abs_eosinophil (x 10^3/ul)	0.3591
11732	2008-03-20	abs_lymphocyte (x 10^3/ul)	1.701
11732	2008-03-20	abs_neutrophil (x 10^3/ul)	3.5532
11732	2008-03-20	egfr (ml/min/1.73m2)	112.78
12091	2009-02-19	alt (u/l)	48
12091	2009-02-19	ast (u/l)	34
12091	2009-02-19	basophil (%)	0.1
12091	2009-02-19	cholesterol (mg/dl)	204
12091	2009-02-19	creatinine (mg/dl)	2.1
12091	2009-02-19	eosinophil (%)	0.3
12091	2009-02-19	fbg (mg/dl)	139
12091	2009-02-19	gamma_gt (u/l)	34
12091	2009-02-19	hct (vol%)	34
12091	2009-02-19	hdl (mg/dl)	50
12091	2009-02-19	hemoglobin (g/dl)	10.9
12091	2009-02-19	ldl (mg/dl)	147
12091	2009-02-19	lymphocyte (%)	6
12091	2009-02-19	mch (pg)	28.4
12091	2009-02-19	mchc (g/dl)	31.9
12091	2009-02-19	neutrophil (%)	90
12091	2009-02-19	platelet_count (x 10^3/ul)	333
12091	2009-02-19	potassium (mmol/l)	4.5
12091	2009-02-19	rbc (x 10^6/ul)	3.82
12091	2009-02-19	rdw (%)	13.3
12091	2009-02-19	sodium (mmol/l)	127.5
12091	2009-02-19	triglycerides (mg/dl)	138
12091	2009-02-19	wbc (x 10^3/ul)	29.8
12091	2009-02-19	abs_eosinophil (x 10^3/ul)	0.0894
12091	2009-02-19	abs_lymphocyte (x 10^3/ul)	1.788
12091	2009-02-19	abs_neutrophil (x 10^3/ul)	26.82
12091	2009-02-19	egfr (ml/min/1.73m2)	27.6548
12364	2017-10-22	alt (u/l)	65
12364	2017-10-22	ast (u/l)	33
12364	2017-10-22	basophil (%)	0.8
12364	2017-10-22	cholesterol (mg/dl)	192
12364	2017-10-22	creatinine (mg/dl)	1.02
12364	2017-10-22	eosinophil (%)	2
12364	2017-10-22	fbg (mg/dl)	141
12364	2017-10-22	gamma_gt (u/l)	36
12364	2017-10-22	hba1c (%)	7.7
12364	2017-10-22	hct (vol%)	45.4
12364	2017-10-22	hdl (mg/dl)	31
12364	2017-10-22	hemoglobin (g/dl)	14.1
12364	2017-10-22	ldl (mg/dl)	138
12364	2017-10-22	lymphocyte (%)	70
12364	2017-10-22	mch (pg)	20.9
12364	2017-10-22	mchc (g/dl)	31.1
12364	2017-10-22	neutrophil (%)	24
12364	2017-10-22	platelet_count (x 10^3/ul)	200
12364	2017-10-22	rbc (x 10^6/ul)	6.75
12364	2017-10-22	rdw (%)	16
12364	2017-10-22	triglycerides (mg/dl)	136
12364	2017-10-22	wbc (x 10^3/ul)	4.7
12364	2017-10-22	abs_eosinophil (x 10^3/ul)	0.094
12364	2017-10-22	abs_lymphocyte (x 10^3/ul)	3.29
12364	2017-10-22	abs_neutrophil (x 10^3/ul)	1.128
12364	2017-10-22	egfr (ml/min/1.73m2)	88.9831
12432	2015-04-01	alt (u/l)	35
12432	2015-04-01	ast (u/l)	31
12432	2015-04-01	basophil (%)	0.2
12432	2015-04-01	cholesterol (mg/dl)	144
12432	2015-04-01	creatinine (mg/dl)	0.82
12432	2015-04-01	eosinophil (%)	2
12432	2015-04-01	fbg (mg/dl)	164
12432	2015-04-01	gamma_gt (u/l)	41
12432	2015-04-01	hba1c (%)	7.7
12432	2015-04-01	hct (vol%)	43.4
12432	2015-04-01	hdl (mg/dl)	28
12432	2015-04-01	hemoglobin (g/dl)	14.6
12432	2015-04-01	ldl (mg/dl)	84
12432	2015-04-01	lymphocyte (%)	19.9
12432	2015-04-01	mch (pg)	26.5
12432	2015-04-01	mchc (g/dl)	33.6
12432	2015-04-01	neutrophil (%)	69.7
12432	2015-04-01	platelet_count (x 10^3/ul)	236
12432	2015-04-01	rbc (x 10^6/ul)	5.51
12432	2015-04-01	rdw (%)	13.3
12432	2015-04-01	triglycerides (mg/dl)	205
12432	2015-04-01	wbc (x 10^3/ul)	10.6
12432	2015-04-01	abs_eosinophil (x 10^3/ul)	0.212
12432	2015-04-01	abs_lymphocyte (x 10^3/ul)	2.1094
12432	2015-04-01	abs_neutrophil (x 10^3/ul)	7.3882
12432	2015-04-01	egfr (ml/min/1.73m2)	104.386
12524	2007-04-30	alt (u/l)	9
12524	2007-04-30	ast (u/l)	11
12524	2007-04-30	creatinine (mg/dl)	1
12524	2007-04-30	eosinophil (%)	0.8
12524	2007-04-30	fbg (mg/dl)	122
12524	2007-04-30	hct (vol%)	33.55
12524	2007-04-30	hemoglobin (g/dl)	10
12524	2007-04-30	lymphocyte (%)	5.5
12524	2007-04-30	mch (pg)	21.2
12524	2007-04-30	mchc (g/dl)	31.2
12524	2007-04-30	neutrophil (%)	92.8
12524	2007-04-30	platelet_count (x 10^3/ul)	300
12524	2007-04-30	potassium (mmol/l)	3.7
12524	2007-04-30	rbc (x 10^6/ul)	4.71
12524	2007-04-30	rdw (%)	34.9
12524	2007-04-30	sodium (mmol/l)	134
12524	2007-04-30	wbc (x 10^3/ul)	10.9
12524	2007-04-30	abs_eosinophil (x 10^3/ul)	0.0872
12524	2007-04-30	abs_lymphocyte (x 10^3/ul)	0.5995
12524	2007-04-30	abs_neutrophil (x 10^3/ul)	10.1152
12524	2007-04-30	egfr (ml/min/1.73m2)	84.5699
13024	2014-03-19	alt (u/l)	32
13024	2014-03-19	ast (u/l)	28
13024	2014-03-19	basophil (%)	0.4
13024	2014-03-19	cholesterol (mg/dl)	124
13024	2014-03-19	creatinine (mg/dl)	0.5
13024	2014-03-19	eosinophil (%)	2.4
13024	2014-03-19	fbg (mg/dl)	141
13024	2014-03-19	gamma_gt (u/l)	20
13024	2014-03-19	hba1c (%)	8
13024	2014-03-19	hct (vol%)	39.8
13024	2014-03-19	hdl (mg/dl)	34
13024	2014-03-19	hemoglobin (g/dl)	12.8
13024	2014-03-19	ldl (mg/dl)	75
13024	2014-03-19	lymphocyte (%)	31
13024	2014-03-19	mch (pg)	24.1
13024	2014-03-19	mchc (g/dl)	32.2
13024	2014-03-19	neutrophil (%)	60.2
13024	2014-03-19	platelet_count (x 10^3/ul)	307
13024	2014-03-19	rbc (x 10^6/ul)	5.32
13024	2014-03-19	rdw (%)	15
13024	2014-03-19	triglycerides (mg/dl)	80
13024	2014-03-19	wbc (x 10^3/ul)	9.9
13024	2014-03-19	abs_eosinophil (x 10^3/ul)	0.2376
13024	2014-03-19	abs_lymphocyte (x 10^3/ul)	3.069
13024	2014-03-19	abs_neutrophil (x 10^3/ul)	5.9598
13024	2014-03-19	egfr (ml/min/1.73m2)	109.327
13040	2015-09-29	alt (u/l)	23
13040	2015-09-29	ast (u/l)	21
13040	2015-09-29	basophil (%)	0.5
13040	2015-09-29	cholesterol (mg/dl)	207
13040	2015-09-29	creatinine (mg/dl)	0.8
13040	2015-09-29	eosinophil (%)	3.2
13040	2015-09-29	fbg (mg/dl)	152
13040	2015-09-29	gamma_gt (u/l)	14
13040	2015-09-29	hba1c (%)	7.3
13040	2015-09-29	hct (vol%)	42.4
13040	2015-09-29	hdl (mg/dl)	26
13040	2015-09-29	hemoglobin (g/dl)	14.1
13040	2015-09-29	ldl (mg/dl)	161
13040	2015-09-29	lymphocyte (%)	47.2
13040	2015-09-29	mch (pg)	27
13040	2015-09-29	mchc (g/dl)	33.3
13040	2015-09-29	neutrophil (%)	41.6
13040	2015-09-29	platelet_count (x 10^3/ul)	228
13040	2015-09-29	rbc (x 10^6/ul)	5.22
13040	2015-09-29	rdw (%)	15.1
13040	2015-09-29	triglycerides (mg/dl)	76
13040	2015-09-29	wbc (x 10^3/ul)	6.6
13040	2015-09-29	abs_eosinophil (x 10^3/ul)	0.2112
13040	2015-09-29	abs_lymphocyte (x 10^3/ul)	3.1152
13040	2015-09-29	abs_neutrophil (x 10^3/ul)	2.7456
13040	2015-09-29	egfr (ml/min/1.73m2)	109.847
13254	2019-03-23	alt (u/l)	34
13254	2019-03-23	ast (u/l)	26
13254	2019-03-23	basophil (%)	1.2
13254	2019-03-23	cholesterol (mg/dl)	148.8
13254	2019-03-23	creatinine (mg/dl)	1.04
13254	2019-03-23	eosinophil (%)	10.1
13254	2019-03-23	fbg (mg/dl)	257
13254	2019-03-23	gamma_gt (u/l)	22
13254	2019-03-23	hba1c (%)	13.8
13254	2019-03-23	hct (vol%)	45.4
13254	2019-03-23	hdl (mg/dl)	45.3
13254	2019-03-23	hemoglobin (g/dl)	15.5
13254	2019-03-23	ldl (mg/dl)	79.5
13254	2019-03-23	lymphocyte (%)	32.4
13254	2019-03-23	mch (pg)	28.6
13254	2019-03-23	mchc (g/dl)	34.6
13254	2019-03-23	mcv (fl)	82.7
13254	2019-03-23	neutrophil (%)	51.7
13254	2019-03-23	platelet_count (x 10^3/ul)	308
13254	2019-03-23	rbc (x 10^6/ul)	5.14
13254	2019-03-23	rdw (%)	12.6
13254	2019-03-23	triglycerides (mg/dl)	154.5
13254	2019-03-23	wbc (x 10^3/ul)	8.3
13254	2019-03-23	abs_eosinophil (x 10^3/ul)	0.8383
13254	2019-03-23	abs_lymphocyte (x 10^3/ul)	2.6892
13254	2019-03-23	abs_neutrophil (x 10^3/ul)	4.2911
13254	2019-03-23	egfr (ml/min/1.73m2)	85.3267
13430	2018-02-14	alt (u/l)	14
13430	2018-02-14	ast (u/l)	13
13430	2018-02-14	basophil (%)	0.4
13430	2018-02-14	cholesterol (mg/dl)	258
13430	2018-02-14	creatinine (mg/dl)	0.95
13430	2018-02-14	fbg (mg/dl)	313
13430	2018-02-14	gamma_gt (u/l)	31
13430	2018-02-14	hba1c (%)	13.4
13430	2018-02-14	hct (vol%)	44.1
13430	2018-02-14	hdl (mg/dl)	47
13430	2018-02-14	hemoglobin (g/dl)	14.6
13430	2018-02-14	ldl (mg/dl)	161
13430	2018-02-14	lymphocyte (%)	40.9
13430	2018-02-14	mch (pg)	26.9
13430	2018-02-14	mchc (g/dl)	33.1
13430	2018-02-14	neutrophil (%)	52.6
13430	2018-02-14	platelet_count (x 10^3/ul)	171
13430	2018-02-14	rbc (x 10^6/ul)	5.43
13430	2018-02-14	rdw (%)	14
13430	2018-02-14	triglycerides (mg/dl)	193
13430	2018-02-14	wbc (x 10^3/ul)	4.9
13430	2018-02-14	abs_lymphocyte (x 10^3/ul)	2.0041
13430	2018-02-14	abs_neutrophil (x 10^3/ul)	2.5774
13430	2018-02-14	egfr (ml/min/1.73m2)	93.9409
14308	2019-08-09	alt (u/l)	14
14308	2019-08-09	ast (u/l)	17
14308	2019-08-09	basophil (%)	0.5
14308	2019-08-09	cholesterol (mg/dl)	166.6
14308	2019-08-09	creatinine (mg/dl)	1.05
14308	2019-08-09	eosinophil (%)	6.2
14308	2019-08-09	fbg (mg/dl)	161
14308	2019-08-09	gamma_gt (u/l)	12
14308	2019-08-09	hba1c (%)	7.2
14308	2019-08-09	hct (vol%)	37.5
14308	2019-08-09	hdl (mg/dl)	36.2
14308	2019-08-09	hemoglobin (g/dl)	12.8
14308	2019-08-09	ldl (mg/dl)	118.7
14308	2019-08-09	lymphocyte (%)	32.8
14308	2019-08-09	mch (pg)	26.5
14308	2019-08-09	mchc (g/dl)	33.6
14308	2019-08-09	mcv (fl)	78.7
14308	2019-08-09	neutrophil (%)	50.9
14308	2019-08-09	platelet_count (x 10^3/ul)	339
14308	2019-08-09	rbc (x 10^6/ul)	4.27
14308	2019-08-09	rdw (%)	14.9
14308	2019-08-09	triglycerides (mg/dl)	142.1
14308	2019-08-09	wbc (x 10^3/ul)	8.7
14308	2019-08-09	abs_eosinophil (x 10^3/ul)	0.5394
14308	2019-08-09	abs_lymphocyte (x 10^3/ul)	2.8536
14308	2019-08-09	abs_neutrophil (x 10^3/ul)	4.4283
14308	2019-08-09	egfr (ml/min/1.73m2)	54.7245
15086	2010-07-27	alt (u/l)	235
15086	2010-07-27	ast (u/l)	112
15086	2010-07-27	basophil (%)	0.9
15086	2010-07-27	cholesterol (mg/dl)	121
15086	2010-07-27	creatinine (mg/dl)	1.1
15086	2010-07-27	eosinophil (%)	2.1
15086	2010-07-27	fbg (mg/dl)	177
15086	2010-07-27	gamma_gt (u/l)	78
15086	2010-07-27	hba1c (%)	7.2
15086	2010-07-27	hct (vol%)	44.1
15086	2010-07-27	hdl (mg/dl)	52
15086	2010-07-27	hemoglobin (g/dl)	14.5
15086	2010-07-27	ldl (mg/dl)	56
15086	2010-07-27	lymphocyte (%)	24.2
15086	2010-07-27	mch (pg)	33.4
15086	2010-07-27	mchc (g/dl)	32.8
15086	2010-07-27	neutrophil (%)	64.7
15086	2010-07-27	platelet_count (x 10^3/ul)	151
15086	2010-07-27	rbc (x 10^6/ul)	4.33
15086	2010-07-27	rdw (%)	13.6
15086	2010-07-27	triglycerides (mg/dl)	62
15086	2010-07-27	wbc (x 10^3/ul)	9.8
15086	2010-07-27	abs_eosinophil (x 10^3/ul)	0.2058
15086	2010-07-27	abs_lymphocyte (x 10^3/ul)	2.3716
15086	2010-07-27	abs_neutrophil (x 10^3/ul)	6.3406
15086	2010-07-27	egfr (ml/min/1.73m2)	80.7711
16104	2017-04-01	alt (u/l)	14
16104	2017-04-01	ast (u/l)	15
16104	2017-04-01	basophil (%)	0.6
16104	2017-04-01	cholesterol (mg/dl)	195
16104	2017-04-01	creatinine (mg/dl)	0.77
16104	2017-04-01	eosinophil (%)	4.6
16104	2017-04-01	fbg (mg/dl)	141
16104	2017-04-01	gamma_gt (u/l)	22
16104	2017-04-01	hba1c (%)	7
16104	2017-04-01	hct (vol%)	44.8
16104	2017-04-01	hdl (mg/dl)	42
16104	2017-04-01	hemoglobin (g/dl)	14.1
16104	2017-04-01	ldl (mg/dl)	133
16104	2017-04-01	lymphocyte (%)	34.7
16104	2017-04-01	mch (pg)	24.5
16104	2017-04-01	mchc (g/dl)	31.5
16104	2017-04-01	neutrophil (%)	50.7
16104	2017-04-01	platelet_count (x 10^3/ul)	203
16104	2017-04-01	potassium (mmol/l)	4.8
16104	2017-04-01	rbc (x 10^6/ul)	5.76
16104	2017-04-01	rdw (%)	14.6
16104	2017-04-01	sodium (mmol/l)	139
16104	2017-04-01	triglycerides (mg/dl)	64
16104	2017-04-01	wbc (x 10^3/ul)	5
16104	2017-04-01	abs_eosinophil (x 10^3/ul)	0.23
16104	2017-04-01	abs_lymphocyte (x 10^3/ul)	1.735
16104	2017-04-01	abs_neutrophil (x 10^3/ul)	2.535
16104	2017-04-01	egfr (ml/min/1.73m2)	104.422
16208	2017-12-31	alt (u/l)	27
16208	2017-12-31	ast (u/l)	23
16208	2017-12-31	basophil (%)	0.6
16208	2017-12-31	cholesterol (mg/dl)	291
16208	2017-12-31	creatinine (mg/dl)	0.76
16208	2017-12-31	eosinophil (%)	4
16208	2017-12-31	fbg (mg/dl)	334
16208	2017-12-31	gamma_gt (u/l)	22
16208	2017-12-31	hba1c (%)	15.5
16208	2017-12-31	hct (vol%)	43
16208	2017-12-31	hdl (mg/dl)	56
16208	2017-12-31	hemoglobin (g/dl)	14.5
16208	2017-12-31	ldl (mg/dl)	177
16208	2017-12-31	lymphocyte (%)	55
16208	2017-12-31	mch (pg)	26.6
16208	2017-12-31	mchc (g/dl)	33.7
16208	2017-12-31	neutrophil (%)	40
16208	2017-12-31	platelet_count (x 10^3/ul)	224
16208	2017-12-31	rbc (x 10^6/ul)	5.46
16208	2017-12-31	rdw (%)	12.8
16208	2017-12-31	triglycerides (mg/dl)	185
16208	2017-12-31	wbc (x 10^3/ul)	4.8
16208	2017-12-31	abs_eosinophil (x 10^3/ul)	0.192
16208	2017-12-31	abs_lymphocyte (x 10^3/ul)	2.64
16208	2017-12-31	abs_neutrophil (x 10^3/ul)	1.92
16208	2017-12-31	egfr (ml/min/1.73m2)	110.87
16837	2007-05-14	basophil (%)	0.3
16837	2007-05-14	creatinine (mg/dl)	0.8
16837	2007-05-14	eosinophil (%)	0.1
16837	2007-05-14	hct (vol%)	38.7
16837	2007-05-14	hemoglobin (g/dl)	13.3
16837	2007-05-14	lymphocyte (%)	4.7
16837	2007-05-14	mch (pg)	30.6
16837	2007-05-14	mchc (g/dl)	34.4
16837	2007-05-14	neutrophil (%)	89.1
16837	2007-05-14	platelet_count (x 10^3/ul)	297
16837	2007-05-14	potassium (mmol/l)	3.9
16837	2007-05-14	rbc (x 10^6/ul)	4.36
16837	2007-05-14	rdw (%)	12.9
16837	2007-05-14	sodium (mmol/l)	154
16837	2007-05-14	wbc (x 10^3/ul)	7.7
16837	2007-05-14	abs_eosinophil (x 10^3/ul)	0.0077
16837	2007-05-14	abs_lymphocyte (x 10^3/ul)	0.3619
16837	2007-05-14	abs_neutrophil (x 10^3/ul)	6.8607
16837	2007-05-14	egfr (ml/min/1.73m2)	112.614
17254	2007-04-30	alt (u/l)	12
17254	2007-04-30	ast (u/l)	20
17254	2007-04-30	basophil (%)	1
17254	2007-04-30	cholesterol (mg/dl)	233
17254	2007-04-30	creatinine (mg/dl)	1.5
17254	2007-04-30	eosinophil (%)	4.6
17254	2007-04-30	fbg (mg/dl)	130
17254	2007-04-30	hba1c (%)	5.9
17254	2007-04-30	hct (vol%)	29.7
17254	2007-04-30	hdl (mg/dl)	31
17254	2007-04-30	hemoglobin (g/dl)	9.8
17254	2007-04-30	ldl (mg/dl)	153
17254	2007-04-30	lymphocyte (%)	24.1
17254	2007-04-30	mch (pg)	26.6
17254	2007-04-30	mchc (g/dl)	32.9
17254	2007-04-30	neutrophil (%)	64.4
17254	2007-04-30	platelet_count (x 10^3/ul)	319
17254	2007-04-30	rbc (x 10^6/ul)	3.68
17254	2007-04-30	rdw (%)	13
17254	2007-04-30	triglycerides (mg/dl)	247
17254	2007-04-30	wbc (x 10^3/ul)	7.1
17254	2007-04-30	abs_eosinophil (x 10^3/ul)	0.3266
17254	2007-04-30	abs_lymphocyte (x 10^3/ul)	1.7111
17254	2007-04-30	abs_neutrophil (x 10^3/ul)	4.5724
17254	2007-04-30	egfr (ml/min/1.73m2)	56.3663
17435	2015-07-18	alt (u/l)	67
17435	2015-07-18	ast (u/l)	77
17435	2015-07-18	basophil (%)	0.7
17435	2015-07-18	cholesterol (mg/dl)	185
17435	2015-07-18	creatinine (mg/dl)	0.83
17435	2015-07-18	eosinophil (%)	3.5
17435	2015-07-18	fbg (mg/dl)	145
17435	2015-07-18	gamma_gt (u/l)	84
17435	2015-07-18	hba1c (%)	6.9
17435	2015-07-18	hct (vol%)	45
17435	2015-07-18	hdl (mg/dl)	42
17435	2015-07-18	hemoglobin (g/dl)	15.3
17435	2015-07-18	ldl (mg/dl)	130
17435	2015-07-18	lymphocyte (%)	28.3
17435	2015-07-18	mch (pg)	30.5
17435	2015-07-18	mchc (g/dl)	34
17435	2015-07-18	neutrophil (%)	61.1
17435	2015-07-18	platelet_count (x 10^3/ul)	160
17435	2015-07-18	potassium (mmol/l)	4.5
17435	2015-07-18	rbc (x 10^6/ul)	5.01
17435	2015-07-18	rdw (%)	13.8
17435	2015-07-18	sodium (mmol/l)	142
17435	2015-07-18	triglycerides (mg/dl)	92
17435	2015-07-18	wbc (x 10^3/ul)	7.6
17435	2015-07-18	abs_eosinophil (x 10^3/ul)	0.266
17435	2015-07-18	abs_lymphocyte (x 10^3/ul)	2.1508
17435	2015-07-18	abs_neutrophil (x 10^3/ul)	4.6436
17435	2015-07-18	egfr (ml/min/1.73m2)	97.7335
17835	2008-10-17	alt (u/l)	20
17835	2008-10-17	ast (u/l)	21
17835	2008-10-17	basophil (%)	0.4
17835	2008-10-17	cholesterol (mg/dl)	340
17835	2008-10-17	creatinine (mg/dl)	1.7
17835	2008-10-17	crp (mg/dl)	0.28
17835	2008-10-17	eosinophil (%)	1.8
17835	2008-10-17	esr (mm/hr)	98
17835	2008-10-17	fbg (mg/dl)	148
17835	2008-10-17	gamma_gt (u/l)	106
17835	2008-10-17	hba1c (%)	7.1
17835	2008-10-17	hct (vol%)	28.7
17835	2008-10-17	hdl (mg/dl)	75
17835	2008-10-17	hemoglobin (g/dl)	9.5
17835	2008-10-17	ldl (mg/dl)	201
17835	2008-10-17	lymphocyte (%)	42.7
17835	2008-10-17	mch (pg)	26.6
17835	2008-10-17	mchc (g/dl)	33.2
17835	2008-10-17	neutrophil (%)	49.3
17835	2008-10-17	platelet_count (x 10^3/ul)	307
17835	2008-10-17	rbc (x 10^6/ul)	3.59
17835	2008-10-17	rdw (%)	12.9
17835	2008-10-17	triglycerides (mg/dl)	229
17835	2008-10-17	wbc (x 10^3/ul)	8.1
17835	2008-10-17	abs_eosinophil (x 10^3/ul)	0.1458
17835	2008-10-17	abs_lymphocyte (x 10^3/ul)	3.4587
17835	2008-10-17	abs_neutrophil (x 10^3/ul)	3.9933
17835	2008-10-17	egfr (ml/min/1.73m2)	35.8588
17873	2019-01-07	alt (u/l)	23
17873	2019-01-07	ast (u/l)	21
17873	2019-01-07	basophil (%)	0.7
17873	2019-01-07	cholesterol (mg/dl)	226.5
17873	2019-01-07	creatinine (mg/dl)	1.03
17873	2019-01-07	eosinophil (%)	6
17873	2019-01-07	fbg (mg/dl)	104
17873	2019-01-07	gamma_gt (u/l)	32
17873	2019-01-07	hba1c (%)	6.5
17873	2019-01-07	hct (vol%)	45.7
17873	2019-01-07	hdl (mg/dl)	42.2
17873	2019-01-07	hemoglobin (g/dl)	14.7
17873	2019-01-07	ldl (mg/dl)	162.4
17873	2019-01-07	lymphocyte (%)	51
17873	2019-01-07	mch (pg)	24.7
17873	2019-01-07	mchc (g/dl)	32.4
17873	2019-01-07	mcv (fl)	76.3
17873	2019-01-07	neutrophil (%)	35
17873	2019-01-07	platelet_count (x 10^3/ul)	254
17873	2019-01-07	rbc (x 10^6/ul)	6.15
17873	2019-01-07	rdw (%)	13.9
17873	2019-01-07	triglycerides (mg/dl)	53.8
17873	2019-01-07	wbc (x 10^3/ul)	3.1
17873	2019-01-07	abs_eosinophil (x 10^3/ul)	0.186
17873	2019-01-07	abs_lymphocyte (x 10^3/ul)	1.581
17873	2019-01-07	abs_neutrophil (x 10^3/ul)	1.085
17873	2019-01-07	egfr (ml/min/1.73m2)	89.6038
19106	2017-10-21	alt (u/l)	18
19106	2017-10-21	ast (u/l)	14
19106	2017-10-21	basophil (%)	0.2
19106	2017-10-21	cholesterol (mg/dl)	203
19106	2017-10-21	creatinine (mg/dl)	0.53
19106	2017-10-21	eosinophil (%)	2.1
19106	2017-10-21	fbg (mg/dl)	178
19106	2017-10-21	gamma_gt (u/l)	41
19106	2017-10-21	hba1c (%)	9.2
19106	2017-10-21	hct (vol%)	39.7
19106	2017-10-21	hdl (mg/dl)	46
19106	2017-10-21	hemoglobin (g/dl)	13
19106	2017-10-21	ldl (mg/dl)	130
19106	2017-10-21	lymphocyte (%)	39.5
19106	2017-10-21	mch (pg)	26.9
19106	2017-10-21	mchc (g/dl)	32.7
19106	2017-10-21	neutrophil (%)	54.2
19106	2017-10-21	platelet_count (x 10^3/ul)	282
19106	2017-10-21	rbc (x 10^6/ul)	4.84
19106	2017-10-21	rdw (%)	12.5
19106	2017-10-21	triglycerides (mg/dl)	142
19106	2017-10-21	wbc (x 10^3/ul)	8.6
19106	2017-10-21	abs_eosinophil (x 10^3/ul)	0.1806
19106	2017-10-21	abs_lymphocyte (x 10^3/ul)	3.397
19106	2017-10-21	abs_neutrophil (x 10^3/ul)	4.6612
19106	2017-10-21	egfr (ml/min/1.73m2)	109.152
19198	2009-10-27	alt (u/l)	36
19198	2009-10-27	ast (u/l)	22
19198	2009-10-27	basophil (%)	0.4
19198	2009-10-27	cholesterol (mg/dl)	89
19198	2009-10-27	creatinine (mg/dl)	0.8
19198	2009-10-27	eosinophil (%)	3.8
19198	2009-10-27	fbg (mg/dl)	179
19198	2009-10-27	gamma_gt (u/l)	36
19198	2009-10-27	hba1c (%)	5.1
19198	2009-10-27	hct (vol%)	32.1
19198	2009-10-27	hdl (mg/dl)	36
19198	2009-10-27	hemoglobin (g/dl)	10.5
19198	2009-10-27	ldl (mg/dl)	102
19198	2009-10-27	lymphocyte (%)	32
19198	2009-10-27	mch (pg)	28.8
19198	2009-10-27	mchc (g/dl)	32.8
19198	2009-10-27	neutrophil (%)	57
19198	2009-10-27	platelet_count (x 10^3/ul)	290
19198	2009-10-27	potassium (mmol/l)	4.4
19198	2009-10-27	rbc (x 10^6/ul)	3.65
19198	2009-10-27	rdw (%)	12.8
19198	2009-10-27	sodium (mmol/l)	139
19198	2009-10-27	triglycerides (mg/dl)	178
19198	2009-10-27	wbc (x 10^3/ul)	8.9
19198	2009-10-27	abs_eosinophil (x 10^3/ul)	0.3382
19198	2009-10-27	abs_lymphocyte (x 10^3/ul)	2.848
19198	2009-10-27	abs_neutrophil (x 10^3/ul)	5.073
19198	2009-10-27	egfr (ml/min/1.73m2)	84.2982
20619	2018-01-04	alt (u/l)	30
20619	2018-01-04	ast (u/l)	30
20619	2018-01-04	basophil (%)	0.3
20619	2018-01-04	cholesterol (mg/dl)	142
20619	2018-01-04	creatinine (mg/dl)	0.48
20619	2018-01-04	crp (mg/dl)	0.13
20619	2018-01-04	eosinophil (%)	1
20619	2018-01-04	esr (mm/hr)	38
20619	2018-01-04	fbg (mg/dl)	129
20619	2018-01-04	gamma_gt (u/l)	27
20619	2018-01-04	hba1c (%)	6.5
20619	2018-01-04	hct (vol%)	40.6
20619	2018-01-04	hdl (mg/dl)	48
20619	2018-01-04	hemoglobin (g/dl)	13.9
20619	2018-01-04	ldl (mg/dl)	75
20619	2018-01-04	lymphocyte (%)	40.6
20619	2018-01-04	mch (pg)	32.1
20619	2018-01-04	mchc (g/dl)	34.2
20619	2018-01-04	neutrophil (%)	53.3
20619	2018-01-04	platelet_count (x 10^3/ul)	260
20619	2018-01-04	potassium (mmol/l)	4.8
20619	2018-01-04	rbc (x 10^6/ul)	4.33
20619	2018-01-04	rdw (%)	12.6
20619	2018-01-04	sodium (mmol/l)	142
20619	2018-01-04	triglycerides (mg/dl)	73
20619	2018-01-04	wbc (x 10^3/ul)	6.9
20619	2018-01-04	abs_eosinophil (x 10^3/ul)	0.069
20619	2018-01-04	abs_lymphocyte (x 10^3/ul)	2.8014
20619	2018-01-04	abs_neutrophil (x 10^3/ul)	3.6777
20619	2018-01-04	egfr (ml/min/1.73m2)	105.049
20655	2001-09-06	creatinine (mg/dl)	4.5
20655	2001-09-06	fbg (mg/dl)	238
20655	2001-09-06	hct (vol%)	21.42
20655	2001-09-06	hemoglobin (g/dl)	6.05
20655	2001-09-06	lymphocyte (%)	8
20655	2001-09-06	mch (pg)	27.75
20655	2001-09-06	mchc (g/dl)	33.7
20655	2001-09-06	neutrophil (%)	68
20655	2001-09-06	platelet_count (x 10^3/ul)	56.5
20655	2001-09-06	potassium (mmol/l)	6.74286
20655	2001-09-06	rbc (x 10^6/ul)	2.19
20655	2001-09-06	rdw (%)	21.55
20655	2001-09-06	sodium (mmol/l)	141.571
20655	2001-09-06	wbc (x 10^3/ul)	7.25
20655	2001-09-06	abs_lymphocyte (x 10^3/ul)	0.58
20655	2001-09-06	abs_neutrophil (x 10^3/ul)	4.93
20655	2001-09-06	egfr (ml/min/1.73m2)	14.8037
20839	2018-06-27	alt (u/l)	22
20839	2018-06-27	ast (u/l)	23
20839	2018-06-27	basophil (%)	0.4
20839	2018-06-27	cholesterol (mg/dl)	181.6
20839	2018-06-27	creatinine (mg/dl)	0.59
20839	2018-06-27	eosinophil (%)	0.6
20839	2018-06-27	fbg (mg/dl)	420
20839	2018-06-27	gamma_gt (u/l)	26
20839	2018-06-27	hba1c (%)	12.3
20839	2018-06-27	hct (vol%)	38.3
20839	2018-06-27	hdl (mg/dl)	36.5
20839	2018-06-27	hemoglobin (g/dl)	12.9
20839	2018-06-27	ldl (mg/dl)	103
20839	2018-06-27	lymphocyte (%)	24.4
20839	2018-06-27	mch (pg)	29.8
20839	2018-06-27	mchc (g/dl)	34.7
20839	2018-06-27	mcv (fl)	86
20839	2018-06-27	neutrophil (%)	66.6
20839	2018-06-27	platelet_count (x 10^3/ul)	206
20839	2018-06-27	potassium (mmol/l)	3.08
20839	2018-06-27	rbc (x 10^6/ul)	4.29
20839	2018-06-27	rdw (%)	12.4
20839	2018-06-27	sodium (mmol/l)	137
20839	2018-06-27	triglycerides (mg/dl)	276.3
20839	2018-06-27	wbc (x 10^3/ul)	5
20839	2018-06-27	abs_eosinophil (x 10^3/ul)	0.03
20839	2018-06-27	abs_lymphocyte (x 10^3/ul)	1.22
20839	2018-06-27	abs_neutrophil (x 10^3/ul)	3.33
20839	2018-06-27	egfr (ml/min/1.73m2)	90.4858
20890	2007-11-07	alt (u/l)	25
20890	2007-11-07	ast (u/l)	21
20890	2007-11-07	basophil (%)	0.4
20890	2007-11-07	cholesterol (mg/dl)	176
20890	2007-11-07	creatinine (mg/dl)	1.1
20890	2007-11-07	eosinophil (%)	5.1
20890	2007-11-07	fbg (mg/dl)	149
20890	2007-11-07	gamma_gt (u/l)	16
20890	2007-11-07	hba1c (%)	6.6
20890	2007-11-07	hct (vol%)	42.5
20890	2007-11-07	hdl (mg/dl)	44
20890	2007-11-07	hemoglobin (g/dl)	14.3
20890	2007-11-07	ldl (mg/dl)	108
20890	2007-11-07	lymphocyte (%)	34.6
20890	2007-11-07	mch (pg)	27.5
20890	2007-11-07	mchc (g/dl)	33.6
20890	2007-11-07	neutrophil (%)	54.8
20890	2007-11-07	platelet_count (x 10^3/ul)	264
20890	2007-11-07	potassium (mmol/l)	5
20890	2007-11-07	rbc (x 10^6/ul)	5.19
20890	2007-11-07	rdw (%)	13.9
20890	2007-11-07	triglycerides (mg/dl)	124
20890	2007-11-07	wbc (x 10^3/ul)	5.3
20890	2007-11-07	abs_eosinophil (x 10^3/ul)	0.2703
20890	2007-11-07	abs_lymphocyte (x 10^3/ul)	1.8338
20890	2007-11-07	abs_neutrophil (x 10^3/ul)	2.9044
20890	2007-11-07	egfr (ml/min/1.73m2)	78.7865
21301	2018-09-17	alt (u/l)	14
21301	2018-09-17	ast (u/l)	14
21301	2018-09-17	basophil (%)	0.4
21301	2018-09-17	cholesterol (mg/dl)	203.3
21301	2018-09-17	creatinine (mg/dl)	0.64
21301	2018-09-17	eosinophil (%)	3.1
21301	2018-09-17	fbg (mg/dl)	218
21301	2018-09-17	gamma_gt (u/l)	27
21301	2018-09-17	hba1c (%)	6.7
21301	2018-09-17	hct (vol%)	37.2
21301	2018-09-17	hdl (mg/dl)	41.2
21301	2018-09-17	hemoglobin (g/dl)	12
21301	2018-09-17	ldl (mg/dl)	145.4
21301	2018-09-17	lymphocyte (%)	29.8
21301	2018-09-17	mch (pg)	27.8
21301	2018-09-17	mchc (g/dl)	33.7
21301	2018-09-17	mcv (fl)	82.7
21301	2018-09-17	neutrophil (%)	61.3
21301	2018-09-17	platelet_count (x 10^3/ul)	347
21301	2018-09-17	rbc (x 10^6/ul)	4.85
21301	2018-09-17	rdw (%)	12.3
21301	2018-09-17	triglycerides (mg/dl)	138.5
21301	2018-09-17	wbc (x 10^3/ul)	7.4
21301	2018-09-17	abs_eosinophil (x 10^3/ul)	0.2294
21301	2018-09-17	abs_lymphocyte (x 10^3/ul)	2.2052
21301	2018-09-17	abs_neutrophil (x 10^3/ul)	4.5362
21301	2018-09-17	egfr (ml/min/1.73m2)	101.108
22384	2003-11-24	alt (u/l)	42
22384	2003-11-24	ast (u/l)	29
22384	2003-11-24	basophil (%)	0.8
22384	2003-11-24	creatinine (mg/dl)	1.5
22384	2003-11-24	eosinophil (%)	0.5
22384	2003-11-24	fbg (mg/dl)	184
22384	2003-11-24	gamma_gt (u/l)	160
22384	2003-11-24	hct (vol%)	25.6
22384	2003-11-24	hemoglobin (g/dl)	8.8
22384	2003-11-24	lymphocyte (%)	70
22384	2003-11-24	mch (pg)	32.2
22384	2003-11-24	mchc (g/dl)	34.4
22384	2003-11-24	neutrophil (%)	20
22384	2003-11-24	platelet_count (x 10^3/ul)	12
22384	2003-11-24	potassium (mmol/l)	2.1
22384	2003-11-24	rbc (x 10^6/ul)	2.74
22384	2003-11-24	rdw (%)	14.5
22384	2003-11-24	sodium (mmol/l)	139
22384	2003-11-24	wbc (x 10^3/ul)	1.8
22384	2003-11-24	abs_eosinophil (x 10^3/ul)	0.009
22384	2003-11-24	abs_lymphocyte (x 10^3/ul)	1.26
22384	2003-11-24	abs_neutrophil (x 10^3/ul)	0.36
22384	2003-11-24	egfr (ml/min/1.73m2)	56.0168
23615	2013-12-14	alt (u/l)	100
23615	2013-12-14	ast (u/l)	58
23615	2013-12-14	basophil (%)	0.6
23615	2013-12-14	cholesterol (mg/dl)	186
23615	2013-12-14	creatinine (mg/dl)	0.83
23615	2013-12-14	eosinophil (%)	5.9
23615	2013-12-14	fbg (mg/dl)	117
23615	2013-12-14	gamma_gt (u/l)	39
23615	2013-12-14	hba1c (%)	6.9
23615	2013-12-14	hct (vol%)	47.9
23615	2013-12-14	hdl (mg/dl)	42
23615	2013-12-14	hemoglobin (g/dl)	14.8
23615	2013-12-14	ldl (mg/dl)	124
23615	2013-12-14	lymphocyte (%)	28.4
23615	2013-12-14	mch (pg)	21.9
23615	2013-12-14	mchc (g/dl)	30.9
23615	2013-12-14	neutrophil (%)	58.3
23615	2013-12-14	platelet_count (x 10^3/ul)	314
23615	2013-12-14	rbc (x 10^6/ul)	6.74
23615	2013-12-14	rdw (%)	14.6
23615	2013-12-14	triglycerides (mg/dl)	188
23615	2013-12-14	wbc (x 10^3/ul)	7
23615	2013-12-14	abs_eosinophil (x 10^3/ul)	0.413
23615	2013-12-14	abs_lymphocyte (x 10^3/ul)	1.988
23615	2013-12-14	abs_neutrophil (x 10^3/ul)	4.081
23615	2013-12-14	egfr (ml/min/1.73m2)	107.959
24558	2006-11-27	alt (u/l)	30
24558	2006-11-27	ast (u/l)	18
24558	2006-11-27	basophil (%)	0.3
24558	2006-11-27	cholesterol (mg/dl)	111
24558	2006-11-27	creatinine (mg/dl)	1.5
24558	2006-11-27	eosinophil (%)	3.3
24558	2006-11-27	fbg (mg/dl)	171
24558	2006-11-27	gamma_gt (u/l)	33
24558	2006-11-27	hba1c (%)	7.1
24558	2006-11-27	hct (vol%)	31.8
24558	2006-11-27	hdl (mg/dl)	42
24558	2006-11-27	hemoglobin (g/dl)	10.3
24558	2006-11-27	ldl (mg/dl)	42
24558	2006-11-27	lymphocyte (%)	19.1
24558	2006-11-27	mch (pg)	28.5
24558	2006-11-27	mchc (g/dl)	32.4
24558	2006-11-27	neutrophil (%)	71.4
24558	2006-11-27	platelet_count (x 10^3/ul)	226
24558	2006-11-27	rbc (x 10^6/ul)	3.63
24558	2006-11-27	rdw (%)	21.1
24558	2006-11-27	triglycerides (mg/dl)	135
24558	2006-11-27	wbc (x 10^3/ul)	3.9
24558	2006-11-27	abs_eosinophil (x 10^3/ul)	0.1287
24558	2006-11-27	abs_lymphocyte (x 10^3/ul)	0.7449
24558	2006-11-27	abs_neutrophil (x 10^3/ul)	2.7846
24558	2006-11-27	egfr (ml/min/1.73m2)	45.6231
24927	2004-09-05	alt (u/l)	12
24927	2004-09-05	ast (u/l)	10
24927	2004-09-05	basophil (%)	1.4
24927	2004-09-05	cholesterol (mg/dl)	278
24927	2004-09-05	creatinine (mg/dl)	0.6
24927	2004-09-05	eosinophil (%)	3.3
24927	2004-09-05	fbg (mg/dl)	209
24927	2004-09-05	gamma_gt (u/l)	10
24927	2004-09-05	hba1c (%)	7.2
24927	2004-09-05	hct (vol%)	35.4
24927	2004-09-05	hdl (mg/dl)	63
24927	2004-09-05	hemoglobin (g/dl)	12.2
24927	2004-09-05	ldl (mg/dl)	192
24927	2004-09-05	lymphocyte (%)	28.5
24927	2004-09-05	mch (pg)	31.3
24927	2004-09-05	mchc (g/dl)	34.5
24927	2004-09-05	neutrophil (%)	58
24927	2004-09-05	platelet_count (x 10^3/ul)	331
24927	2004-09-05	rbc (x 10^6/ul)	3.91
24927	2004-09-05	rdw (%)	12.3
24927	2004-09-05	triglycerides (mg/dl)	113
24927	2004-09-05	wbc (x 10^3/ul)	5.6
24927	2004-09-05	abs_eosinophil (x 10^3/ul)	0.1848
24927	2004-09-05	abs_lymphocyte (x 10^3/ul)	1.596
24927	2004-09-05	abs_neutrophil (x 10^3/ul)	3.248
24927	2004-09-05	egfr (ml/min/1.73m2)	112.036
24948	2008-03-24	alt (u/l)	26
24948	2008-03-24	ast (u/l)	18
24948	2008-03-24	basophil (%)	0.8
24948	2008-03-24	cholesterol (mg/dl)	237
24948	2008-03-24	creatinine (mg/dl)	0.7
24948	2008-03-24	eosinophil (%)	3
24948	2008-03-24	fbg (mg/dl)	245
24948	2008-03-24	gamma_gt (u/l)	46
24948	2008-03-24	hba1c (%)	12.1
24948	2008-03-24	hct (vol%)	46.8
24948	2008-03-24	hdl (mg/dl)	41
24948	2008-03-24	hemoglobin (g/dl)	15.8
24948	2008-03-24	ldl (mg/dl)	175
24948	2008-03-24	lymphocyte (%)	20.7
24948	2008-03-24	mch (pg)	28.2
24948	2008-03-24	mchc (g/dl)	33.8
24948	2008-03-24	neutrophil (%)	70.4
24948	2008-03-24	platelet_count (x 10^3/ul)	318
24948	2008-03-24	potassium (mmol/l)	4.2
24948	2008-03-24	rbc (x 10^6/ul)	5.61
24948	2008-03-24	rdw (%)	12.6
24948	2008-03-24	sodium (mmol/l)	136
24948	2008-03-24	triglycerides (mg/dl)	141
24948	2008-03-24	wbc (x 10^3/ul)	7.5
24948	2008-03-24	abs_eosinophil (x 10^3/ul)	0.225
24948	2008-03-24	abs_lymphocyte (x 10^3/ul)	1.5525
24948	2008-03-24	abs_neutrophil (x 10^3/ul)	5.28
24948	2008-03-24	egfr (ml/min/1.73m2)	108.142
25006	2003-07-12	alt (u/l)	45
25006	2003-07-12	ast (u/l)	22
25006	2003-07-12	basophil (%)	1.7
25006	2003-07-12	cholesterol (mg/dl)	232
25006	2003-07-12	creatinine (mg/dl)	1
25006	2003-07-12	eosinophil (%)	4.4
25006	2003-07-12	fbg (mg/dl)	313
25006	2003-07-12	hct (vol%)	47.3
25006	2003-07-12	hdl (mg/dl)	32
25006	2003-07-12	hemoglobin (g/dl)	15.6
25006	2003-07-12	ldl (mg/dl)	173
25006	2003-07-12	lymphocyte (%)	40.2
25006	2003-07-12	mch (pg)	25.2
25006	2003-07-12	mchc (g/dl)	33.1
25006	2003-07-12	neutrophil (%)	43
25006	2003-07-12	platelet_count (x 10^3/ul)	266
25006	2003-07-12	rbc (x 10^6/ul)	6.21
25006	2003-07-12	rdw (%)	14.1
25006	2003-07-12	triglycerides (mg/dl)	137
25006	2003-07-12	wbc (x 10^3/ul)	8.4
25006	2003-07-12	abs_eosinophil (x 10^3/ul)	0.3696
25006	2003-07-12	abs_lymphocyte (x 10^3/ul)	3.3768
25006	2003-07-12	abs_neutrophil (x 10^3/ul)	3.612
25006	2003-07-12	egfr (ml/min/1.73m2)	101.285
25105	2001-11-28	basophil (%)	1
25105	2001-11-28	cholesterol (mg/dl)	214
25105	2001-11-28	creatinine (mg/dl)	0.9
25105	2001-11-28	eosinophil (%)	6
25105	2001-11-28	esr (mm/hr)	15
25105	2001-11-28	fbg (mg/dl)	131
25105	2001-11-28	hct (vol%)	38.8
25105	2001-11-28	hdl (mg/dl)	43
25105	2001-11-28	hemoglobin (g/dl)	12.9
25105	2001-11-28	ldl (mg/dl)	140
25105	2001-11-28	lymphocyte (%)	43
25105	2001-11-28	mch (pg)	27.5
25105	2001-11-28	mchc (g/dl)	33.3
25105	2001-11-28	neutrophil (%)	41
25105	2001-11-28	platelet_count (x 10^3/ul)	205
25105	2001-11-28	rbc (x 10^6/ul)	4.7
25105	2001-11-28	rdw (%)	14.2
25105	2001-11-28	triglycerides (mg/dl)	157
25105	2001-11-28	wbc (x 10^3/ul)	5.2
25105	2001-11-28	abs_eosinophil (x 10^3/ul)	0.312
25105	2001-11-28	abs_lymphocyte (x 10^3/ul)	2.236
25105	2001-11-28	abs_neutrophil (x 10^3/ul)	2.132
25105	2001-11-28	egfr (ml/min/1.73m2)	93.0293
25992	2007-11-16	alt (u/l)	54
25992	2007-11-16	ast (u/l)	34
25992	2007-11-16	basophil (%)	0.4
25992	2007-11-16	cholesterol (mg/dl)	263
25992	2007-11-16	creatinine (mg/dl)	0.6
25992	2007-11-16	eosinophil (%)	14.7
25992	2007-11-16	fbg (mg/dl)	182
25992	2007-11-16	gamma_gt (u/l)	86
25992	2007-11-16	hct (vol%)	53.7
25992	2007-11-16	hdl (mg/dl)	41
25992	2007-11-16	hemoglobin (g/dl)	18.4
25992	2007-11-16	ldl (mg/dl)	157
25992	2007-11-16	lymphocyte (%)	27.9
25992	2007-11-16	mch (pg)	33.4
25992	2007-11-16	mchc (g/dl)	34.2
25992	2007-11-16	neutrophil (%)	49.9
25992	2007-11-16	platelet_count (x 10^3/ul)	234
25992	2007-11-16	potassium (mmol/l)	3.7
25992	2007-11-16	rbc (x 10^6/ul)	5.5
25992	2007-11-16	rdw (%)	12.7
25992	2007-11-16	sodium (mmol/l)	134
25992	2007-11-16	triglycerides (mg/dl)	468
25992	2007-11-16	wbc (x 10^3/ul)	6.3
25992	2007-11-16	abs_eosinophil (x 10^3/ul)	0.9261
25992	2007-11-16	abs_lymphocyte (x 10^3/ul)	1.7577
25992	2007-11-16	abs_neutrophil (x 10^3/ul)	3.1437
25992	2007-11-16	egfr (ml/min/1.73m2)	113.295
26071	2001-10-13	ast (u/l)	141
26071	2001-10-13	basophil (%)	1
26071	2001-10-13	creatinine (mg/dl)	0.6
26071	2001-10-13	eosinophil (%)	1
26071	2001-10-13	fbg (mg/dl)	353
26071	2001-10-13	hct (vol%)	33.1
26071	2001-10-13	hemoglobin (g/dl)	12.1
26071	2001-10-13	lymphocyte (%)	6
26071	2001-10-13	mch (pg)	29.9
26071	2001-10-13	mchc (g/dl)	34.3
26071	2001-10-13	neutrophil (%)	91
26071	2001-10-13	platelet_count (x 10^3/ul)	166
26071	2001-10-13	potassium (mmol/l)	3.6
26071	2001-10-13	rbc (x 10^6/ul)	4.03
26071	2001-10-13	rdw (%)	16.4
26071	2001-10-13	sodium (mmol/l)	142
26071	2001-10-13	wbc (x 10^3/ul)	12.1
26071	2001-10-13	abs_eosinophil (x 10^3/ul)	0.121
26071	2001-10-13	abs_lymphocyte (x 10^3/ul)	0.726
26071	2001-10-13	abs_neutrophil (x 10^3/ul)	11.011
26071	2001-10-13	egfr (ml/min/1.73m2)	92.9665
26218	2003-04-20	basophil (%)	0.7
26218	2003-04-20	cholesterol (mg/dl)	204
26218	2003-04-20	creatinine (mg/dl)	0.5
26218	2003-04-20	eosinophil (%)	4.8
26218	2003-04-20	fbg (mg/dl)	156
26218	2003-04-20	hct (vol%)	39.2
26218	2003-04-20	hdl (mg/dl)	39
26218	2003-04-20	hemoglobin (g/dl)	13.2
26218	2003-04-20	ldl (mg/dl)	135
26218	2003-04-20	lymphocyte (%)	33.3
26218	2003-04-20	mch (pg)	30.3
26218	2003-04-20	mchc (g/dl)	33.8
26218	2003-04-20	neutrophil (%)	54.5
26218	2003-04-20	platelet_count (x 10^3/ul)	283
26218	2003-04-20	rbc (x 10^6/ul)	4.37
26218	2003-04-20	rdw (%)	12.9
26218	2003-04-20	triglycerides (mg/dl)	151
26218	2003-04-20	wbc (x 10^3/ul)	9.7
26218	2003-04-20	abs_eosinophil (x 10^3/ul)	0.4656
26218	2003-04-20	abs_lymphocyte (x 10^3/ul)	3.2301
26218	2003-04-20	abs_neutrophil (x 10^3/ul)	5.2865
26218	2003-04-20	egfr (ml/min/1.73m2)	116.342
26557	2001-10-04	alt (u/l)	73
26557	2001-10-04	ast (u/l)	34
26557	2001-10-04	basophil (%)	0.3
26557	2001-10-04	creatinine (mg/dl)	1.2
26557	2001-10-04	eosinophil (%)	5
26557	2001-10-04	fbg (mg/dl)	180
26557	2001-10-04	gamma_gt (u/l)	95
26557	2001-10-04	hct (vol%)	41
26557	2001-10-04	hemoglobin (g/dl)	13.6
26557	2001-10-04	lymphocyte (%)	36.5
26557	2001-10-04	mch (pg)	31.2
26557	2001-10-04	mchc (g/dl)	33.1
26557	2001-10-04	neutrophil (%)	52
26557	2001-10-04	platelet_count (x 10^3/ul)	234
26557	2001-10-04	potassium (mmol/l)	3.8
26557	2001-10-04	rbc (x 10^6/ul)	4.35
26557	2001-10-04	rdw (%)	13.4
26557	2001-10-04	sodium (mmol/l)	139
26557	2001-10-04	wbc (x 10^3/ul)	5.5
26557	2001-10-04	abs_eosinophil (x 10^3/ul)	0.275
26557	2001-10-04	abs_lymphocyte (x 10^3/ul)	2.0075
26557	2001-10-04	abs_neutrophil (x 10^3/ul)	2.86
26557	2001-10-04	egfr (ml/min/1.73m2)	64.6532
26848	2003-07-07	alt (u/l)	25
26848	2003-07-07	ast (u/l)	29
26848	2003-07-07	basophil (%)	0.8
26848	2003-07-07	cholesterol (mg/dl)	212
26848	2003-07-07	creatinine (mg/dl)	1.1
26848	2003-07-07	eosinophil (%)	5.2
26848	2003-07-07	fbg (mg/dl)	175
26848	2003-07-07	hba1c (%)	7.1
26848	2003-07-07	hct (vol%)	35.8
26848	2003-07-07	hdl (mg/dl)	56
26848	2003-07-07	hemoglobin (g/dl)	12.1
26848	2003-07-07	ldl (mg/dl)	141
26848	2003-07-07	lymphocyte (%)	22
26848	2003-07-07	mch (pg)	30.6
26848	2003-07-07	mchc (g/dl)	33.8
26848	2003-07-07	neutrophil (%)	61.1
26848	2003-07-07	platelet_count (x 10^3/ul)	253
26848	2003-07-07	rbc (x 10^6/ul)	3.96
26848	2003-07-07	rdw (%)	15.7
26848	2003-07-07	triglycerides (mg/dl)	74
26848	2003-07-07	wbc (x 10^3/ul)	5.8
26848	2003-07-07	abs_eosinophil (x 10^3/ul)	0.3016
26848	2003-07-07	abs_lymphocyte (x 10^3/ul)	1.276
26848	2003-07-07	abs_neutrophil (x 10^3/ul)	3.5438
26848	2003-07-07	egfr (ml/min/1.73m2)	73.1206
26921	2001-11-03	alt (u/l)	15
26921	2001-11-03	ast (u/l)	17
26921	2001-11-03	basophil (%)	1
26921	2001-11-03	creatinine (mg/dl)	1
26921	2001-11-03	fbg (mg/dl)	187
26921	2001-11-03	gamma_gt (u/l)	28
26921	2001-11-03	hct (vol%)	37.9
26921	2001-11-03	hemoglobin (g/dl)	12.7
26921	2001-11-03	lymphocyte (%)	2
26921	2001-11-03	mch (pg)	33.6
26921	2001-11-03	mchc (g/dl)	33.6
26921	2001-11-03	neutrophil (%)	96
26921	2001-11-03	platelet_count (x 10^3/ul)	153
26921	2001-11-03	potassium (mmol/l)	4.4
26921	2001-11-03	rbc (x 10^6/ul)	3.78
26921	2001-11-03	rdw (%)	13.5
26921	2001-11-03	sodium (mmol/l)	128
26921	2001-11-03	wbc (x 10^3/ul)	11.7
26921	2001-11-03	abs_lymphocyte (x 10^3/ul)	0.234
26921	2001-11-03	abs_neutrophil (x 10^3/ul)	11.232
26921	2001-11-03	egfr (ml/min/1.73m2)	79.9663
27116	2002-03-19	alt (u/l)	15
27116	2002-03-19	ast (u/l)	18
27116	2002-03-19	basophil (%)	0.9
27116	2002-03-19	creatinine (mg/dl)	0.7
27116	2002-03-19	eosinophil (%)	0.1
27116	2002-03-19	fbg (mg/dl)	134
27116	2002-03-19	gamma_gt (u/l)	60
27116	2002-03-19	hct (vol%)	35.05
27116	2002-03-19	hemoglobin (g/dl)	11.5
27116	2002-03-19	lymphocyte (%)	4.8
27116	2002-03-19	mch (pg)	30
27116	2002-03-19	mchc (g/dl)	33.6
27116	2002-03-19	neutrophil (%)	92.8
27116	2002-03-19	platelet_count (x 10^3/ul)	84
27116	2002-03-19	potassium (mmol/l)	4.9
27116	2002-03-19	rbc (x 10^6/ul)	3.82
27116	2002-03-19	rdw (%)	13.4
27116	2002-03-19	sodium (mmol/l)	137
27116	2002-03-19	wbc (x 10^3/ul)	12
27116	2002-03-19	abs_eosinophil (x 10^3/ul)	0.012
27116	2002-03-19	abs_lymphocyte (x 10^3/ul)	0.576
27116	2002-03-19	abs_neutrophil (x 10^3/ul)	11.136
27116	2002-03-19	egfr (ml/min/1.73m2)	115.594
27897	2015-04-28	alt (u/l)	70
27897	2015-04-28	ast (u/l)	52
27897	2015-04-28	basophil (%)	0.4
27897	2015-04-28	cholesterol (mg/dl)	63
27897	2015-04-28	creatinine (mg/dl)	1.2
27897	2015-04-28	crp (mg/dl)	0.17
27897	2015-04-28	eosinophil (%)	1.6
27897	2015-04-28	esr (mm/hr)	36
27897	2015-04-28	fbg (mg/dl)	162
27897	2015-04-28	gamma_gt (u/l)	68
27897	2015-04-28	hba1c (%)	7.4
27897	2015-04-28	hct (vol%)	30
27897	2015-04-28	hdl (mg/dl)	68
27897	2015-04-28	hemoglobin (g/dl)	10.5
27897	2015-04-28	ldl (mg/dl)	81
27897	2015-04-28	lymphocyte (%)	25.4
27897	2015-04-28	mch (pg)	35.7
27897	2015-04-28	mchc (g/dl)	34.2
27897	2015-04-28	neutrophil (%)	63.2
27897	2015-04-28	platelet_count (x 10^3/ul)	200
27897	2015-04-28	potassium (mmol/l)	4.2
27897	2015-04-28	rbc (x 10^6/ul)	2.94
27897	2015-04-28	rdw (%)	18.4
27897	2015-04-28	sodium (mmol/l)	138
27897	2015-04-28	triglycerides (mg/dl)	59
27897	2015-04-28	wbc (x 10^3/ul)	4.9
27897	2015-04-28	abs_eosinophil (x 10^3/ul)	0.0784
27897	2015-04-28	abs_lymphocyte (x 10^3/ul)	1.2446
27897	2015-04-28	abs_neutrophil (x 10^3/ul)	3.0968
27897	2015-04-28	egfr (ml/min/1.73m2)	65.0566
29049	2006-07-18	basophil (%)	0.6
29049	2006-07-18	creatinine (mg/dl)	0.9
29049	2006-07-18	eosinophil (%)	4.1
29049	2006-07-18	fbg (mg/dl)	279
29049	2006-07-18	hct (vol%)	48.6
29049	2006-07-18	hemoglobin (g/dl)	16.9
29049	2006-07-18	lymphocyte (%)	30.3
29049	2006-07-18	mch (pg)	32.8
29049	2006-07-18	mchc (g/dl)	34.7
29049	2006-07-18	neutrophil (%)	59.6
29049	2006-07-18	platelet_count (x 10^3/ul)	246
29049	2006-07-18	potassium (mmol/l)	4.3
29049	2006-07-18	rbc (x 10^6/ul)	5.15
29049	2006-07-18	rdw (%)	12.3
29049	2006-07-18	sodium (mmol/l)	134
29049	2006-07-18	wbc (x 10^3/ul)	6.4
29049	2006-07-18	abs_eosinophil (x 10^3/ul)	0.2624
29049	2006-07-18	abs_lymphocyte (x 10^3/ul)	1.9392
29049	2006-07-18	abs_neutrophil (x 10^3/ul)	3.8144
29049	2006-07-18	egfr (ml/min/1.73m2)	116.374
29683	2015-10-02	alt (u/l)	22
29683	2015-10-02	ast (u/l)	25
29683	2015-10-02	basophil (%)	0.3
29683	2015-10-02	cholesterol (mg/dl)	144
29683	2015-10-02	creatinine (mg/dl)	1.53
29683	2015-10-02	eosinophil (%)	1.2
29683	2015-10-02	fbg (mg/dl)	157
29683	2015-10-02	gamma_gt (u/l)	183
29683	2015-10-02	hba1c (%)	7
29683	2015-10-02	hct (vol%)	37.7
29683	2015-10-02	hdl (mg/dl)	35
29683	2015-10-02	hemoglobin (g/dl)	12.8
29683	2015-10-02	ldl (mg/dl)	67
29683	2015-10-02	lymphocyte (%)	17.5
29683	2015-10-02	mch (pg)	30.1
29683	2015-10-02	mchc (g/dl)	34
29683	2015-10-02	neutrophil (%)	73.1
29683	2015-10-02	platelet_count (x 10^3/ul)	169
29683	2015-10-02	rbc (x 10^6/ul)	4.25
29683	2015-10-02	rdw (%)	13.7
29683	2015-10-02	triglycerides (mg/dl)	216
29683	2015-10-02	wbc (x 10^3/ul)	7.8
29683	2015-10-02	abs_eosinophil (x 10^3/ul)	0.0936
29683	2015-10-02	abs_lymphocyte (x 10^3/ul)	1.365
29683	2015-10-02	abs_neutrophil (x 10^3/ul)	5.7018
29683	2015-10-02	egfr (ml/min/1.73m2)	49.2131
29869	2002-08-01	basophil (%)	0.8
29869	2002-08-01	cholesterol (mg/dl)	234
29869	2002-08-01	creatinine (mg/dl)	0.7
29869	2002-08-01	eosinophil (%)	2.5
29869	2002-08-01	fbg (mg/dl)	152
29869	2002-08-01	hct (vol%)	38.6
29869	2002-08-01	hdl (mg/dl)	50
29869	2002-08-01	hemoglobin (g/dl)	13
29869	2002-08-01	ldl (mg/dl)	145
29869	2002-08-01	lymphocyte (%)	28.3
29869	2002-08-01	mch (pg)	28.9
29869	2002-08-01	mchc (g/dl)	33.5
29869	2002-08-01	neutrophil (%)	62.5
29869	2002-08-01	platelet_count (x 10^3/ul)	215
29869	2002-08-01	potassium (mmol/l)	3.5
29869	2002-08-01	rbc (x 10^6/ul)	4.48
29869	2002-08-01	rdw (%)	13.7
29869	2002-08-01	sodium (mmol/l)	142
29869	2002-08-01	triglycerides (mg/dl)	193
29869	2002-08-01	wbc (x 10^3/ul)	7.3
29869	2002-08-01	abs_eosinophil (x 10^3/ul)	0.1825
29869	2002-08-01	abs_lymphocyte (x 10^3/ul)	2.0659
29869	2002-08-01	abs_neutrophil (x 10^3/ul)	4.5625
29869	2002-08-01	egfr (ml/min/1.73m2)	89.0208
29933	2002-12-14	basophil (%)	0.5
29933	2002-12-14	cholesterol (mg/dl)	211
29933	2002-12-14	creatinine (mg/dl)	0.8
29933	2002-12-14	eosinophil (%)	10
29933	2002-12-14	esr (mm/hr)	9
29933	2002-12-14	fbg (mg/dl)	248.667
29933	2002-12-14	gamma_gt (u/l)	10
29933	2002-12-14	hba1c (%)	6
29933	2002-12-14	hct (vol%)	35.2
29933	2002-12-14	hdl (mg/dl)	103
29933	2002-12-14	hemoglobin (g/dl)	11.8
29933	2002-12-14	lymphocyte (%)	22
29933	2002-12-14	mch (pg)	33.2
29933	2002-12-14	mchc (g/dl)	33.4
29933	2002-12-14	neutrophil (%)	64
29933	2002-12-14	platelet_count (x 10^3/ul)	254
29933	2002-12-14	potassium (mmol/l)	5
29933	2002-12-14	rbc (x 10^6/ul)	3.54
29933	2002-12-14	rdw (%)	12.8
29933	2002-12-14	sodium (mmol/l)	133
29933	2002-12-14	triglycerides (mg/dl)	45
29933	2002-12-14	wbc (x 10^3/ul)	4.2
29933	2002-12-14	abs_eosinophil (x 10^3/ul)	0.42
29933	2002-12-14	abs_lymphocyte (x 10^3/ul)	0.924
29933	2002-12-14	abs_neutrophil (x 10^3/ul)	2.688
29933	2002-12-14	egfr (ml/min/1.73m2)	89.7074
31157	2013-04-07	alt (u/l)	67
31157	2013-04-07	ast (u/l)	31
31157	2013-04-07	basophil (%)	0.2
31157	2013-04-07	cholesterol (mg/dl)	159
31157	2013-04-07	creatinine (mg/dl)	0.84
31157	2013-04-07	eosinophil (%)	3.8
31157	2013-04-07	fbg (mg/dl)	143
31157	2013-04-07	hba1c (%)	6.8
31157	2013-04-07	hct (vol%)	46.2
31157	2013-04-07	hdl (mg/dl)	24
31157	2013-04-07	hemoglobin (g/dl)	16.1
31157	2013-04-07	ldl (mg/dl)	43
31157	2013-04-07	lymphocyte (%)	38.6
31157	2013-04-07	mch (pg)	31.3
31157	2013-04-07	mchc (g/dl)	34.9
31157	2013-04-07	neutrophil (%)	48.1
31157	2013-04-07	platelet_count (x 10^3/ul)	172
31157	2013-04-07	rbc (x 10^6/ul)	5.16
31157	2013-04-07	rdw (%)	12.7
31157	2013-04-07	triglycerides (mg/dl)	648
31157	2013-04-07	wbc (x 10^3/ul)	6.8
31157	2013-04-07	abs_eosinophil (x 10^3/ul)	0.2584
31157	2013-04-07	abs_lymphocyte (x 10^3/ul)	2.6248
31157	2013-04-07	abs_neutrophil (x 10^3/ul)	3.2708
31157	2013-04-07	egfr (ml/min/1.73m2)	103.629
31493	2002-07-06	alt (u/l)	10
31493	2002-07-06	ast (u/l)	13
31493	2002-07-06	basophil (%)	0.9
31493	2002-07-06	cholesterol (mg/dl)	183
31493	2002-07-06	creatinine (mg/dl)	0.8
31493	2002-07-06	eosinophil (%)	4.2
31493	2002-07-06	esr (mm/hr)	115
31493	2002-07-06	fbg (mg/dl)	281
31493	2002-07-06	gamma_gt (u/l)	27
31493	2002-07-06	hct (vol%)	33.3
31493	2002-07-06	hdl (mg/dl)	29
31493	2002-07-06	hemoglobin (g/dl)	11.3
31493	2002-07-06	ldl (mg/dl)	99
31493	2002-07-06	lymphocyte (%)	10.8
31493	2002-07-06	mch (pg)	26.1
31493	2002-07-06	mchc (g/dl)	33.8
31493	2002-07-06	neutrophil (%)	96
31493	2002-07-06	platelet_count (x 10^3/ul)	237
31493	2002-07-06	potassium (mmol/l)	4.8
31493	2002-07-06	rbc (x 10^6/ul)	4.31
31493	2002-07-06	rdw (%)	14.2
31493	2002-07-06	sodium (mmol/l)	130
31493	2002-07-06	triglycerides (mg/dl)	277
31493	2002-07-06	wbc (x 10^3/ul)	15.2
31493	2002-07-06	abs_eosinophil (x 10^3/ul)	0.6384
31493	2002-07-06	abs_lymphocyte (x 10^3/ul)	1.6416
31493	2002-07-06	abs_neutrophil (x 10^3/ul)	14.592
31493	2002-07-06	egfr (ml/min/1.73m2)	88.0491
31644	2007-02-12	alt (u/l)	43
31644	2007-02-12	ast (u/l)	22
31644	2007-02-12	basophil (%)	0.6
31644	2007-02-12	cholesterol (mg/dl)	147
31644	2007-02-12	eosinophil (%)	2.2
31644	2007-02-12	fbg (mg/dl)	166
31644	2007-02-12	hba1c (%)	7.5
31644	2007-02-12	hct (vol%)	45.4
31644	2007-02-12	hdl (mg/dl)	36
31644	2007-02-12	hemoglobin (g/dl)	15.2
31644	2007-02-12	ldl (mg/dl)	83
31644	2007-02-12	lymphocyte (%)	10
31644	2007-02-12	mch (pg)	29.4
31644	2007-02-12	mchc (g/dl)	33.4
31644	2007-02-12	neutrophil (%)	82.5
31644	2007-02-12	platelet_count (x 10^3/ul)	350
31644	2007-02-12	rbc (x 10^6/ul)	5.16
31644	2007-02-12	rdw (%)	13.3
31644	2007-02-12	triglycerides (mg/dl)	140
31644	2007-02-12	wbc (x 10^3/ul)	10.9
31644	2007-02-12	abs_eosinophil (x 10^3/ul)	0.2398
31644	2007-02-12	abs_lymphocyte (x 10^3/ul)	1.09
31644	2007-02-12	abs_neutrophil (x 10^3/ul)	8.9925
32169	2005-06-12	alt (u/l)	20
32169	2005-06-12	ast (u/l)	28
32169	2005-06-12	basophil (%)	0.3
32169	2005-06-12	cholesterol (mg/dl)	248
32169	2005-06-12	creatinine (mg/dl)	2
32169	2005-06-12	eosinophil (%)	2.6
32169	2005-06-12	fbg (mg/dl)	160
32169	2005-06-12	hba1c (%)	6.8
32169	2005-06-12	hct (vol%)	36
32169	2005-06-12	hdl (mg/dl)	54
32169	2005-06-12	hemoglobin (g/dl)	11.4
32169	2005-06-12	ldl (mg/dl)	100
32169	2005-06-12	lymphocyte (%)	18.7
32169	2005-06-12	mch (pg)	30.9
32169	2005-06-12	mchc (g/dl)	33.8
32169	2005-06-12	neutrophil (%)	71.8
32169	2005-06-12	platelet_count (x 10^3/ul)	203
32169	2005-06-12	potassium (mmol/l)	4.8
32169	2005-06-12	rbc (x 10^6/ul)	3.68
32169	2005-06-12	rdw (%)	14.2
32169	2005-06-12	sodium (mmol/l)	137
32169	2005-06-12	triglycerides (mg/dl)	459
32169	2005-06-12	wbc (x 10^3/ul)	5.7
32169	2005-06-12	abs_eosinophil (x 10^3/ul)	0.1482
32169	2005-06-12	abs_lymphocyte (x 10^3/ul)	1.0659
32169	2005-06-12	abs_neutrophil (x 10^3/ul)	4.0926
32169	2005-06-12	egfr (ml/min/1.73m2)	27.3833
32285	2021-02-12	alt (u/l)	34
32285	2021-02-12	ast (u/l)	20
32285	2021-02-12	basophil (%)	1.1
32285	2021-02-12	cholesterol (mg/dl)	203.8
32285	2021-02-12	creatinine (mg/dl)	0.66
32285	2021-02-12	crp (mg/dl)	0.82
32285	2021-02-12	eosinophil (%)	8.2
32285	2021-02-12	fbg (mg/dl)	138
32285	2021-02-12	gamma_gt (u/l)	30
32285	2021-02-12	hba1c (%)	6.7
32285	2021-02-12	hdl (mg/dl)	41.7
32285	2021-02-12	hemoglobin (g/dl)	14.7
32285	2021-02-12	ldl (mg/dl)	149.8
32285	2021-02-12	lymphocyte (%)	32.6
32285	2021-02-12	mch (pg)	29.5
32285	2021-02-12	mchc (g/dl)	34
32285	2021-02-12	mcv (fl)	86.7
32285	2021-02-12	neutrophil (%)	50.8
32285	2021-02-12	platelet_count (x 10^3/ul)	240
32285	2021-02-12	rbc (x 10^6/ul)	4.98
32285	2021-02-12	rdw (%)	13.4
32285	2021-02-12	triglycerides (mg/dl)	99.6
32285	2021-02-12	wbc (x 10^3/ul)	7.1
32285	2021-02-12	abs_eosinophil (x 10^3/ul)	0.5822
32285	2021-02-12	abs_lymphocyte (x 10^3/ul)	2.3146
32285	2021-02-12	abs_neutrophil (x 10^3/ul)	3.6068
32285	2021-02-12	egfr (ml/min/1.73m2)	93.7251
32299	2007-05-04	alt (u/l)	51
32299	2007-05-04	ast (u/l)	27
32299	2007-05-04	basophil (%)	0.4
32299	2007-05-04	cholesterol (mg/dl)	200
32299	2007-05-04	creatinine (mg/dl)	1
32299	2007-05-04	eosinophil (%)	2.4
32299	2007-05-04	fbg (mg/dl)	134
32299	2007-05-04	gamma_gt (u/l)	49
32299	2007-05-04	hct (vol%)	41.7
32299	2007-05-04	hdl (mg/dl)	45
32299	2007-05-04	hemoglobin (g/dl)	13.2
32299	2007-05-04	ldl (mg/dl)	131
32299	2007-05-04	lymphocyte (%)	32.1
32299	2007-05-04	mch (pg)	24.3
32299	2007-05-04	mchc (g/dl)	31.7
32299	2007-05-04	neutrophil (%)	58.8
32299	2007-05-04	platelet_count (x 10^3/ul)	264
32299	2007-05-04	rbc (x 10^6/ul)	5.45
32299	2007-05-04	rdw (%)	13.1
32299	2007-05-04	triglycerides (mg/dl)	120
32299	2007-05-04	wbc (x 10^3/ul)	10.2
32299	2007-05-04	abs_eosinophil (x 10^3/ul)	0.2448
32299	2007-05-04	abs_lymphocyte (x 10^3/ul)	3.2742
32299	2007-05-04	abs_neutrophil (x 10^3/ul)	5.9976
32299	2007-05-04	egfr (ml/min/1.73m2)	95.1777
32314	2001-08-14	alt (u/l)	185
32314	2001-08-14	ast (u/l)	290
32314	2001-08-14	creatinine (mg/dl)	0.7
32314	2001-08-14	gamma_gt (u/l)	3304
32314	2001-08-14	hct (vol%)	38.95
32314	2001-08-14	hemoglobin (g/dl)	9.6
32314	2001-08-14	lymphocyte (%)	9
32314	2001-08-14	mch (pg)	32
32314	2001-08-14	mchc (g/dl)	33.3
32314	2001-08-14	neutrophil (%)	88
32314	2001-08-14	platelet_count (x 10^3/ul)	271
32314	2001-08-14	potassium (mmol/l)	4.4
32314	2001-08-14	rbc (x 10^6/ul)	3.01
32314	2001-08-14	rdw (%)	18.9
32314	2001-08-14	sodium (mmol/l)	149
32314	2001-08-14	wbc (x 10^3/ul)	10.4
32314	2001-08-14	abs_lymphocyte (x 10^3/ul)	0.936
32314	2001-08-14	abs_neutrophil (x 10^3/ul)	9.152
32314	2001-08-14	egfr (ml/min/1.73m2)	114.367
32414	2020-02-19	alt (u/l)	46
32414	2020-02-19	ast (u/l)	34
32414	2020-02-19	basophil (%)	0.9
32414	2020-02-19	cholesterol (mg/dl)	203.8
32414	2020-02-19	creatinine (mg/dl)	0.92
32414	2020-02-19	eosinophil (%)	3.3
32414	2020-02-19	fbg (mg/dl)	138
32414	2020-02-19	gamma_gt (u/l)	125
32414	2020-02-19	hba1c (%)	6.8
32414	2020-02-19	hct (vol%)	48
32414	2020-02-19	hdl (mg/dl)	31.3
32414	2020-02-19	hemoglobin (g/dl)	16.1
32414	2020-02-19	ldl (mg/dl)	142.2
32414	2020-02-19	lymphocyte (%)	39.5
32414	2020-02-19	mch (pg)	31.3
32414	2020-02-19	mchc (g/dl)	34.6
32414	2020-02-19	mcv (fl)	90.3
32414	2020-02-19	neutrophil (%)	45.9
32414	2020-02-19	platelet_count (x 10^3/ul)	219
32414	2020-02-19	rbc (x 10^6/ul)	5.28
32414	2020-02-19	rdw (%)	12.4
32414	2020-02-19	triglycerides (mg/dl)	179.1
32414	2020-02-19	wbc (x 10^3/ul)	5.7
32414	2020-02-19	abs_eosinophil (x 10^3/ul)	0.1881
32414	2020-02-19	abs_lymphocyte (x 10^3/ul)	2.2515
32414	2020-02-19	abs_neutrophil (x 10^3/ul)	2.6163
32414	2020-02-19	egfr (ml/min/1.73m2)	86.7478
32758	2005-02-18	alt (u/l)	44
32758	2005-02-18	ast (u/l)	91
32758	2005-02-18	basophil (%)	0.6
32758	2005-02-18	cholesterol (mg/dl)	176
32758	2005-02-18	creatinine (mg/dl)	0.8
32758	2005-02-18	eosinophil (%)	1
32758	2005-02-18	fbg (mg/dl)	90
32758	2005-02-18	gamma_gt (u/l)	38
32758	2005-02-18	hct (vol%)	32
32758	2005-02-18	hdl (mg/dl)	39
32758	2005-02-18	hemoglobin (g/dl)	10.8
32758	2005-02-18	ldl (mg/dl)	121
32758	2005-02-18	lymphocyte (%)	14
32758	2005-02-18	mch (pg)	31.3
32758	2005-02-18	mchc (g/dl)	33.7
32758	2005-02-18	neutrophil (%)	77
32758	2005-02-18	platelet_count (x 10^3/ul)	194
32758	2005-02-18	potassium (mmol/l)	3.7
32758	2005-02-18	rbc (x 10^6/ul)	3.45
32758	2005-02-18	rdw (%)	13.6
32758	2005-02-18	sodium (mmol/l)	130
32758	2005-02-18	triglycerides (mg/dl)	144
32758	2005-02-18	wbc (x 10^3/ul)	18.2
32758	2005-02-18	abs_eosinophil (x 10^3/ul)	0.182
32758	2005-02-18	abs_lymphocyte (x 10^3/ul)	2.548
32758	2005-02-18	abs_neutrophil (x 10^3/ul)	14.014
32758	2005-02-18	egfr (ml/min/1.73m2)	124.397
33614	2009-04-21	alt (u/l)	21
33614	2009-04-21	ast (u/l)	20
33614	2009-04-21	basophil (%)	0.8
33614	2009-04-21	cholesterol (mg/dl)	221
33614	2009-04-21	creatinine (mg/dl)	0.9
33614	2009-04-21	eosinophil (%)	6.2
33614	2009-04-21	fbg (mg/dl)	149
33614	2009-04-21	gamma_gt (u/l)	63
33614	2009-04-21	hba1c (%)	6.8
33614	2009-04-21	hct (vol%)	40.6
33614	2009-04-21	hdl (mg/dl)	37
33614	2009-04-21	hemoglobin (g/dl)	13.3
33614	2009-04-21	ldl (mg/dl)	167
33614	2009-04-21	lymphocyte (%)	27.8
33614	2009-04-21	mch (pg)	28.7
33614	2009-04-21	mchc (g/dl)	32.8
33614	2009-04-21	neutrophil (%)	58.3
33614	2009-04-21	platelet_count (x 10^3/ul)	196
33614	2009-04-21	rbc (x 10^6/ul)	4.64
33614	2009-04-21	rdw (%)	13.4
33614	2009-04-21	triglycerides (mg/dl)	117
33614	2009-04-21	wbc (x 10^3/ul)	8.3
33614	2009-04-21	abs_eosinophil (x 10^3/ul)	0.5146
33614	2009-04-21	abs_lymphocyte (x 10^3/ul)	2.3074
33614	2009-04-21	abs_neutrophil (x 10^3/ul)	4.8389
33614	2009-04-21	egfr (ml/min/1.73m2)	95.3727
34046	2007-07-05	alt (u/l)	27
34046	2007-07-05	ast (u/l)	22
34046	2007-07-05	basophil (%)	0.8
34046	2007-07-05	cholesterol (mg/dl)	229
34046	2007-07-05	creatinine (mg/dl)	0.8
34046	2007-07-05	eosinophil (%)	0.4
34046	2007-07-05	fbg (mg/dl)	258
34046	2007-07-05	hct (vol%)	49.2
34046	2007-07-05	hdl (mg/dl)	48
34046	2007-07-05	hemoglobin (g/dl)	16.8
34046	2007-07-05	ldl (mg/dl)	159
34046	2007-07-05	lymphocyte (%)	34.8
34046	2007-07-05	mch (pg)	33.5
34046	2007-07-05	mchc (g/dl)	34.2
34046	2007-07-05	neutrophil (%)	59.2
34046	2007-07-05	platelet_count (x 10^3/ul)	186
34046	2007-07-05	rbc (x 10^6/ul)	5.03
34046	2007-07-05	rdw (%)	12.5
34046	2007-07-05	triglycerides (mg/dl)	112
34046	2007-07-05	wbc (x 10^3/ul)	7.9
34046	2007-07-05	abs_eosinophil (x 10^3/ul)	0.0316
34046	2007-07-05	abs_lymphocyte (x 10^3/ul)	2.7492
34046	2007-07-05	abs_neutrophil (x 10^3/ul)	4.6768
34046	2007-07-05	egfr (ml/min/1.73m2)	105.824
34102	2006-04-23	alt (u/l)	46
34102	2006-04-23	ast (u/l)	28
34102	2006-04-23	basophil (%)	0.5
34102	2006-04-23	cholesterol (mg/dl)	210
34102	2006-04-23	creatinine (mg/dl)	1
34102	2006-04-23	eosinophil (%)	2.7
34102	2006-04-23	fbg (mg/dl)	161
34102	2006-04-23	hba1c (%)	8.5
34102	2006-04-23	hct (vol%)	47
34102	2006-04-23	hdl (mg/dl)	63
34102	2006-04-23	hemoglobin (g/dl)	16.4
34102	2006-04-23	ldl (mg/dl)	126
34102	2006-04-23	lymphocyte (%)	41.3
34102	2006-04-23	mch (pg)	31.1
34102	2006-04-23	mchc (g/dl)	34.8
34102	2006-04-23	neutrophil (%)	45.8
34102	2006-04-23	platelet_count (x 10^3/ul)	247
34102	2006-04-23	rbc (x 10^6/ul)	5.26
34102	2006-04-23	rdw (%)	13.3
34102	2006-04-23	triglycerides (mg/dl)	103
34102	2006-04-23	wbc (x 10^3/ul)	6.6
34102	2006-04-23	abs_eosinophil (x 10^3/ul)	0.1782
34102	2006-04-23	abs_lymphocyte (x 10^3/ul)	2.7258
34102	2006-04-23	abs_neutrophil (x 10^3/ul)	3.0228
34102	2006-04-23	egfr (ml/min/1.73m2)	83.0066
34146	2004-05-03	alt (u/l)	41
34146	2004-05-03	ast (u/l)	24
34146	2004-05-03	basophil (%)	0.7
34146	2004-05-03	cholesterol (mg/dl)	210
34146	2004-05-03	creatinine (mg/dl)	0.9
34146	2004-05-03	eosinophil (%)	1.8
34146	2004-05-03	fbg (mg/dl)	294
34146	2004-05-03	gamma_gt (u/l)	109
34146	2004-05-03	hct (vol%)	41.8
34146	2004-05-03	hdl (mg/dl)	43
34146	2004-05-03	hemoglobin (g/dl)	14.3
34146	2004-05-03	ldl (mg/dl)	112
34146	2004-05-03	lymphocyte (%)	26.3
34146	2004-05-03	mch (pg)	30.1
34146	2004-05-03	mchc (g/dl)	34.3
34146	2004-05-03	neutrophil (%)	60.5
34146	2004-05-03	platelet_count (x 10^3/ul)	205
34146	2004-05-03	rbc (x 10^6/ul)	4.77
34146	2004-05-03	rdw (%)	13.7
34146	2004-05-03	triglycerides (mg/dl)	256
34146	2004-05-03	wbc (x 10^3/ul)	8.4
34146	2004-05-03	abs_eosinophil (x 10^3/ul)	0.1512
34146	2004-05-03	abs_lymphocyte (x 10^3/ul)	2.2092
34146	2004-05-03	abs_neutrophil (x 10^3/ul)	5.082
34146	2004-05-03	egfr (ml/min/1.73m2)	106.009
34220	2009-01-02	alt (u/l)	27
34220	2009-01-02	ast (u/l)	27
34220	2009-01-02	basophil (%)	0.2
34220	2009-01-02	cholesterol (mg/dl)	218
34220	2009-01-02	creatinine (mg/dl)	0.9
34220	2009-01-02	crp (mg/dl)	0.89
34220	2009-01-02	eosinophil (%)	0.9
34220	2009-01-02	esr (mm/hr)	48
34220	2009-01-02	fbg (mg/dl)	130
34220	2009-01-02	gamma_gt (u/l)	19
34220	2009-01-02	hba1c (%)	6.5
34220	2009-01-02	hct (vol%)	39.5
34220	2009-01-02	hdl (mg/dl)	49
34220	2009-01-02	hemoglobin (g/dl)	13.6
34220	2009-01-02	ldl (mg/dl)	179
34220	2009-01-02	lymphocyte (%)	37
34220	2009-01-02	mch (pg)	31.8
34220	2009-01-02	mchc (g/dl)	34.6
34220	2009-01-02	neutrophil (%)	54.8
34220	2009-01-02	platelet_count (x 10^3/ul)	217
34220	2009-01-02	potassium (mmol/l)	4
34220	2009-01-02	rbc (x 10^6/ul)	4.29
34220	2009-01-02	rdw (%)	12.1
34220	2009-01-02	sodium (mmol/l)	138
34220	2009-01-02	triglycerides (mg/dl)	171
34220	2009-01-02	wbc (x 10^3/ul)	8.6
34220	2009-01-02	abs_eosinophil (x 10^3/ul)	0.0774
34220	2009-01-02	abs_lymphocyte (x 10^3/ul)	3.182
[truncated: 138,160 more rows]

## Sheet: ICD Description
ICD Code	ICD Description
I01.9	Acute rheumatic heart disease, unspecified
I05	Rheumatic mitral valve diseases
I05.0	Mitral stenosis
I05.1	Rheumatic mitral insufficiency
I05.2	Mitral stenosis with insufficiency
I05.9	Mitral valve disease, unspecified
I06.0	Rheumatic aortic stenosis
I06.1	Rheumatic aortic insufficiency
I06.2	Rheumatic aortic stenosis with insufficiency
I07.0	Tricuspid stenosis
I07.1	Tricuspid insufficiency
I08.0	Disorders of both mitral and aortic valves
I08.1	Disorders of both mitral and tricuspid valves
I08.2	Disorders of both aortic and tricuspid valves
I08.3	Combined disorders of mitral, aortic and tricuspid valves
I09	Other rheumatic heart diseases
I09.9	Rheumatic heart disease, unspecified
I10	Essential (primary) hypertension
I11	Hypertensive heart disease
I11.0	Hypertensive heart disease with (congestive) heart failure
I11.9	Hypertensive heart disease without (congestive) heart failure
I12	Hypertensive renal disease
I12.0	Hypertensive renal disease with renal failure
I12.9	Hypertensive renal disease without renal failure
I13	Hypertensive heart and renal disease
I13.0	Hypertensive heart and renal disease with (congestive) heart failure
I13.1	Hypertensive heart and renal disease with renal failure
I13.2	Hypertensive heart and renal disease with both (congestive) heart failure and renal failure
I13.9	Hypertensive heart and renal disease, unspecified
I15	Secondary hypertension
I15.1	Hypertension secondary to other renal disorders
I15.2	Hypertension secondary to endocrine disorders
I15.8	Other secondary hypertension
I20	Angina pectoris
I20.0	Unstable angina
I20.8	Other forms of angina pectoris
I20.9	Angina pectoris, unspecified
I21	Acute myocardial infarction
I21.0	Acute transmural myocardial infarction of anterior wall
I21.1	Acute transmural myocardial infarction of inferior wall
I21.2	Acute transmural myocardial infarction of other sites
I21.4	Acute subendocardial myocardial infarction
I21.9	Acute myocardial infarction, unspecified
I24	Other acute ischaemic heart diseases
I24.0	Coronary thrombosis not resulting in myocardial infarction
I24.8	Other forms of acute ischaemic heart disease
I24.9	Acute ischaemic heart disease, unspecified
I25	Chronic ischaemic heart disease
I25.0	Atherosclerotic cardiovascular disease, so described
I25.1	Atherosclerotic heart disease
I25.2	Old myocardial infarction
I25.4	Coronary artery aneurysm and dissection
I25.5	Ischaemic cardiomyopathy
I25.6	Silent myocardial ischaemia
I25.9	Chronic ischaemic heart disease, unspecified
I26	Pulmonary embolism
I26.0	Pulmonary embolism with mention of acute cor pulmonale
I26.9	Pulmonary embolism without mention of acute cor pulmonale
I27	Other pulmonary heart diseases
I27.0	Primary pulmonary hypertension
I27.2	Other secondary pulmonary hypertension
I27.9	Pulmonary heart disease, unspecified
I30.1	Infective pericarditis
I30.9	Acute pericarditis, unspecified
I31.2	Haemopericardium, not elsewhere classified
I31.3	Pericardial effusion (noninflammatory)
I31.9	Disease of pericardium, unspecified
I32.0*	Pericarditis in bacterial diseases classified elsewhere
I32.8*	Pericarditis in other diseases classified elsewhere
I33.0	Acute and subacute infective endocarditis
I34	Nonrheumatic mitral valve disorders
I34.0	Mitral (valve) insufficiency
I34.1	Mitral (valve) prolapse
I35	Nonrheumatic aortic valve disorders
I35.0	Aortic (valve) stenosis
I35.1	Aortic (valve) insufficiency
I35.2	Aortic (valve) stenosis with insufficiency
I35.8	Other aortic valve disorders
I35.9	Aortic valve disorder, unspecified
I36.1	Nonrheumatic tricuspid (valve) insufficiency
I37.0	Pulmonary valve stenosis
I38	Endocarditis, valve unspecified
I42	Cardiomyopathy
I42.0	Dilated cardiomyopathy
I42.1	Obstructive hypertrophic cardiomyopathy
I42.2	Other hypertrophic cardiomyopathy
I42.8	Other cardiomyopathies
I42.9	Cardiomyopathy, unspecified
I43.8*	Cardiomyopathy in other diseases classified elsewhere
I44.0	Atrioventricular block, first degree
I44.1	Atrioventricular block, second degree
I44.2	Atrioventricular block, complete
I44.7	Left bundle-branch block, unspecified
I45	Other conduction disorders
I45.1	Other and unspecified right bundle-branch block
I45.2	Bifascicular block
I45.3	Trifascicular block
I45.6	Pre-excitation syndrome
I45.9	Conduction disorder, unspecified
I46	Cardiac arrest
I46.0	Cardiac arrest with successful resuscitation
I46.1	Sudden cardiac death, so described
I46.9	Cardiac arrest, unspecified
I47.0	Re-entry ventricular arrhythmia
I47.1	Supraventricular tachycardia
I47.2	Ventricular tachycardia
I47.9	Paroxysmal tachycardia, unspecified
I48	Atrial fibrillation and flutter
I48.0	Paroxysmal atrial fibrillation
I48.1	Persistent atrial fibrillation
I48.2	Chronic atrial fibrillation
I48.3	Typical atrial flutter
I48.4	Atypical atrial flutter
I48.9	Atrial fibrillation and atrial flutter, unspecified
I49	Other cardiac arrhythmias
I49.0	Ventricular fibrillation and flutter
I49.1	Atrial premature depolarization
I49.3	Ventricular premature depolarization
I49.4	Other and unspecified premature depolarization
I49.5	Sick sinus syndrome
I49.8	Other specified cardiac arrhythmias
I49.9	Cardiac arrhythmia, unspecified
I50	Heart failure
I50.0	Congestive heart failure
I50.1	Left ventricular failure
I50.9	Heart failure, unspecified
I51	Complications and ill-defined descriptions of heart disease
I51.1	Rupture of chordae tendineae, not elsewhere classified
I51.4	Myocarditis, unspecified
I51.5	Myocardial degeneration
I51.7	Cardiomegaly
I51.8	Other ill-defined heart diseases
I51.9	Heart disease, unspecified
I60	Subarachnoid haemorrhage
I60.2	Subarachnoid haemorrhage from anterior communicating artery
I60.3	Subarachnoid haemorrhage from posterior communicating artery
I60.7	Subarachnoid haemorrhage from intracranial artery, unspecified
I60.8	Other subarachnoid haemorrhage
I60.9	Subarachnoid haemorrhage, unspecified
I61	Intracerebral haemorrhage
I61.0	Intracerebral haemorrhage in hemisphere, subcortical
I61.1	Intracerebral haemorrhage in hemisphere, cortical
I61.3	Intracerebral haemorrhage in brain stem
I61.5	Intracerebral haemorrhage, intraventricular
I61.8	Other intracerebral haemorrhage
I61.9	Intracerebral haemorrhage, unspecified
I62.0	Subdural haemorrhage (acute)(nontraumatic)
I62.9	Intracranial haemorrhage (nontraumatic), unspecified
I63	Cerebral infarction
I63.1	Cerebral infarction due to embolism of precerebral arteries
I63.2	Cerebral infarction due to unspecified occlusion or stenosis of precerebral arteries
I63.3	Cerebral infarction due to thrombosis of cerebral arteries
I63.4	Cerebral infarction due to embolism of cerebral arteries
I63.5	Cerebral infarction due to unspecified occlusion or stenosis of cerebral arteries
I63.6	Cerebral infarction due to cerebral venous thrombosis, nonpyogenic
I63.9	Cerebral infarction, unspecified
I64	Stroke, not specified as haemorrhage or infarction
I65	Occlusion and stenosis of precerebral arteries, not resulting in cerebral infarction
I65.0	Occlusion and stenosis of vertebral artery
I65.1	Occlusion and stenosis of basilar artery
I65.2	Occlusion and stenosis of carotid artery
I65.8	Occlusion and stenosis of other precerebral artery
I66	Occlusion and stenosis of cerebral arteries, not resulting in cerebral infarction
I66.0	Occlusion and stenosis of middle cerebral artery
I66.3	Occlusion and stenosis of cerebellar arteries
I66.9	Occlusion and stenosis of unspecified cerebral artery
I67	Other cerebrovascular diseases
I67.1	Cerebral aneurysm, nonruptured
I67.2	Cerebral atherosclerosis
I67.5	Moyamoya disease
I67.6	Nonpyogenic thrombosis of intracranial venous system
I67.8	Other specified cerebrovascular diseases
I67.9	Cerebrovascular disease, unspecified
I68*	Cerebrovascular disorders in diseases classified elsewhere
I69	Sequelae of cerebrovascular disease
I69.0	Sequelae of subarachnoid haemorrhage
I69.1	Sequelae of intracerebral haemorrhage
I69.2	Sequelae of other nontraumatic intracranial haemorrhage
I69.3	Sequelae of cerebral infarction
I69.4	Sequelae of stroke, not specified as haemorrhage or infarction
I69.8	Sequelae of other and unspecified cerebrovascular diseases
I70	Atherosclerosis
I70.0	Atherosclerosis of aorta
I70.00	Atherosclerosis of aorta without gangrene
I70.1	Atherosclerosis of renal artery
I70.10	Atherosclerosis of renal artery without gangrene
I70.2	Atherosclerosis of arteries of extremities
I70.201	Atherosclerosis of arteries of lower extremities without gangrene
I70.202	Atherosclerosis of arteries of both extremities without gangrene
I70.211	Atherosclerosis of arteries of lower extremities with gangrene
I70.30	Atherosclerosis of carotid artery without gangrene
I70.8	Atherosclerosis of other arteries
I70.9	Generalized and unspecified atherosclerosis
I70.90	Generalized and unspecified atherosclerosis without gangrene
I71.0	Dissection of aorta [any part]
I71.2	Thoracic aortic aneurysm, without mention of rupture
I71.3	Abdominal aortic aneurysm, ruptured
I71.4	Abdominal aortic aneurysm, without mention of rupture
I71.9	Aortic aneurysm of unspecified site, without mention of rupture
I72	Other aneurysm and dissection
I72.0	Aneurysm and dissection of carotid artery
I72.1	Aneurysm and dissection of artery of upper extremity
I72.3	Aneurysm and dissection of iliac artery
I72.4	Aneurysm and dissection of artery of lower extremity
I72.8	Aneurysm and dissection of other specified arteries
I73	Other peripheral vascular diseases
I73.8	Other specified peripheral vascular diseases
I73.9	Peripheral vascular disease, unspecified
I74	Arterial embolism and thrombosis
I74.1	Embolism and thrombosis of other and unspecified parts of aorta
I74.2	Embolism and thrombosis of arteries of upper extremities
I74.3	Embolism and thrombosis of arteries of lower extremities
I74.5	Embolism and thrombosis of iliac artery
I74.8	Embolism and thrombosis of other arteries
I74.9	Embolism and thrombosis of unspecified artery
I77	Other disorders of arteries and arterioles
I77.0	Arteriovenous fistula, acquired
I77.1	Stricture of artery
I77.6	Arteritis, unspecified
I77.9	Disorder of arteries and arterioles, unspecified
I78	Diseases of capillaries
I78.1	Naevus, non-neoplastic
I78.8	Other diseases of capillaries
I78.9	Disease of capillaries, unspecified
I79.2*	Peripheral angiopathy in diseases classified elsewhere
I79.8*	Other disorders of arteries, arterioles and capillaries in diseases classified elsewhere
I80	Phlebitis and thrombophlebitis
I80.0	Phlebitis and thrombophlebitis of superficial vessels of lower extremities
I80.1	Phlebitis and thrombophlebitis of femoral vein
I80.2	Phlebitis and thrombophlebitis of other deep vessels of lower extremities
I80.3	Phlebitis and thrombophlebitis of lower extremities, unspecified
I80.8	Phlebitis and thrombophlebitis of other sites
I80.9	Phlebitis and thrombophlebitis of unspecified site
I81	Portal vein thrombosis
I82	Other venous embolism and thrombosis
I82.1	Thrombophlebitis migrans
I82.2	Embolism and thrombosis of vena cava
I82.8	Embolism and thrombosis of other specified veins
I82.9	Embolism and thrombosis of unspecified vein
I83	Varicose veins of lower extremities
I83.0	Varicose veins of lower extremities with ulcer
I83.1	Varicose veins of lower extremities with inflammation
I83.9	Varicose veins of lower extremities without ulcer or inflammation
I84	Haemorrhoids
I84.0	Internal thrombosed haemorrhoids
I84.1	Internal haemorrhoids with other complications
I84.2	Internal haemorrhoids without complication
I84.3	External thrombosed haemorrhoids
I84.4	External haemorrhoids with other complications
I84.5	External haemorrhoids without complication
I84.6	Residual haemorrhoidal skin tags - Orion
I84.7	Unspecified thrombosed haemorrhoids
I84.8	Unspecified haemorrhoids with other complications
I84.9	Unspecified haemorrhoids without complication
I85	Oesophageal varices
I85.0	Oesophageal varices with bleeding
I85.9	Oesophageal varices without bleeding
I86	Varicose veins of other sites
I86.1	Scrotal varices
I86.4	Gastric varices
I86.49	Gastric varices without bleeding
I87.1	Compression of vein
I87.2	Venous insufficiency (chronic)(peripheral)
I88	Nonspecific lymphadenitis
I88.0	Nonspecific mesenteric lymphadenitis
I88.8	Other nonspecific lymphadenitis
I88.9	Nonspecific lymphadenitis, unspecified
I89.0	Lymphoedema, not elsewhere classified
I89.8	Other specified noninfective disorders of lymphatic vessels and lymph nodes
I95	Hypotension
I95.1	Orthostatic hypotension
I95.2	Hypotension due to drugs
I95.8	Other hypotension
I95.9	Hypotension, unspecified
I97.2	Postmastectomy lymphoedema syndrome
I98.2*	Oesophageal varices without bleeding in diseases classified elsewhere
I98.3*	Oesophageal varices with bleeding in diseases classified elsewhere
I99	Other and unspecified disorders of circulatory system
